# Supplementary material for: Detecting sample swaps in diverse NGS data types using linkage disequilibrium
Source: Nat Commun. 2020 Jul 29;11:3697. doi: 10.1038/s41467-020-17453-5 (PMC7391710; doi:10.1038/s41467-020-17453-5)
Supplement: Supplementary file 6 — Supplementary Data 3 [file 41467_2020_17453_MOESM6_ESM.xlsx]

## Sheet: tables3
sample	donor	assay	cell_type	lab
ENCFF000AHZ	ENCDO000AAZ	ChIP-seq	A549	bradley-bernstein
ENCFF000AIB	ENCDO000AAZ	ChIP-seq	A549	bradley-bernstein
ENCFF000AIE	ENCDO000AAZ	ChIP-seq	A549	bradley-bernstein
ENCFF000AIG	ENCDO000AAZ	ChIP-seq	A549	bradley-bernstein
ENCFF000AIM	ENCDO000AAZ	ChIP-seq	A549	bradley-bernstein
ENCFF000AJO	ENCDO000AAZ	ChIP-seq	A549	bradley-bernstein
ENCFF000AJR	ENCDO000AAZ	ChIP-seq	A549	bradley-bernstein
ENCFF000BBS	ENCDO000AAB	ChIP-seq	HeLa-S3	bradley-bernstein
ENCFF000BBV	ENCDO000AAB	ChIP-seq	HeLa-S3	bradley-bernstein
ENCFF000BCA	ENCDO000AAB	ChIP-seq	HeLa-S3	bradley-bernstein
ENCFF000BCC	ENCDO000AAB	ChIP-seq	HeLa-S3	bradley-bernstein
ENCFF000BMZ	ENCDO341XKY	ChIP-seq	skeletal muscle myoblast	bradley-bernstein
ENCFF000BNC	ENCDO341XKY	ChIP-seq	skeletal muscle myoblast	bradley-bernstein
ENCFF000BSE	ENCDO551FXN	ChIP-seq	endothelial cell of umbilical vein	bradley-bernstein
ENCFF000BSF	ENCDO551FXN	ChIP-seq	endothelial cell of umbilical vein	bradley-bernstein
ENCFF000BSH	ENCDO551FXN	ChIP-seq	endothelial cell of umbilical vein	bradley-bernstein
ENCFF000BSM	ENCDO551FXN	ChIP-seq	endothelial cell of umbilical vein	bradley-bernstein
ENCFF000BSN	ENCDO551FXN	ChIP-seq	endothelial cell of umbilical vein	bradley-bernstein
ENCFF000BSO	ENCDO551FXN	ChIP-seq	endothelial cell of umbilical vein	bradley-bernstein
ENCFF000BSU	ENCDO551FXN	ChIP-seq	endothelial cell of umbilical vein	bradley-bernstein
ENCFF000BWB	ENCDO000AAD	ChIP-seq	K562	bradley-bernstein
ENCFF000BWC	ENCDO000AAD	ChIP-seq	K562	bradley-bernstein
ENCFF000BXA	ENCDO000AAD	ChIP-seq	K562	bradley-bernstein
ENCFF000BXC	ENCDO000AAD	ChIP-seq	K562	bradley-bernstein
ENCFF000BXE	ENCDO000AAD	ChIP-seq	K562	bradley-bernstein
ENCFF000BXF	ENCDO000AAD	ChIP-seq	K562	bradley-bernstein
ENCFF000BYC	ENCDO000AAD	ChIP-seq	K562	bradley-bernstein
ENCFF000BYD	ENCDO000AAD	ChIP-seq	K562	bradley-bernstein
ENCFF000BYQ	ENCDO000AAD	ChIP-seq	K562	bradley-bernstein
ENCFF000BYT	ENCDO000AAD	ChIP-seq	K562	bradley-bernstein
ENCFF000BYV	ENCDO000AAD	ChIP-seq	K562	bradley-bernstein
ENCFF000BZY	ENCDO000AAD	ChIP-seq	K562	bradley-bernstein
ENCFF000CBO	ENCDO000AAD	ChIP-seq	K562	bradley-bernstein
ENCFF000CKJ	ENCDO759UVX	ChIP-seq	fibroblast of dermis	bradley-bernstein
ENCFF000CKK	ENCDO759UVX	ChIP-seq	fibroblast of dermis	bradley-bernstein
ENCFF000CNW	ENCDO268AAA	ChIP-seq	keratinocyte	bradley-bernstein
ENCFF000CNY	ENCDO268AAA	ChIP-seq	keratinocyte	bradley-bernstein
ENCFF000CNZ	ENCDO268AAA	ChIP-seq	keratinocyte	bradley-bernstein
ENCFF000LMO	ENCDO000AAK	polyA RNA-seq	GM12878	yijun-ruan
ENCFF000LMU	ENCDO000AAD	polyA RNA-seq	K562	yijun-ruan
ENCFF000LMW	ENCDO000AAD	polyA RNA-seq	K562	yijun-ruan
ENCFF000MWW	ENCDO000AAZ	ChIP-seq	A549	richard-myers
ENCFF000MWY	ENCDO000AAZ	ChIP-seq	A549	richard-myers
ENCFF000MYI	ENCDO000AAZ	ChIP-seq	A549	richard-myers
ENCFF000MYM	ENCDO000AAZ	ChIP-seq	A549	richard-myers
ENCFF000NAT	ENCDO000AAZ	ChIP-seq	A549	richard-myers
ENCFF000NAX	ENCDO000AAZ	ChIP-seq	A549	richard-myers
ENCFF000NDC	ENCDO000AAZ	ChIP-seq	A549	richard-myers
ENCFF000NDJ	ENCDO000AAZ	ChIP-seq	A549	richard-myers
ENCFF000NEB	ENCDO000AAZ	ChIP-seq	A549	richard-myers
ENCFF000NED	ENCDO000AAZ	ChIP-seq	A549	richard-myers
ENCFF000NFC	ENCDO000AAZ	ChIP-seq	A549	richard-myers
ENCFF000NFD	ENCDO000AAZ	ChIP-seq	A549	richard-myers
ENCFF000NHZ	ENCDO000AAZ	ChIP-seq	A549	richard-myers
ENCFF000NIC	ENCDO000AAZ	ChIP-seq	A549	richard-myers
ENCFF000NJV	ENCDO000ACV	ChIP-seq	Ishikawa	richard-myers
ENCFF000NJW	ENCDO000ACV	ChIP-seq	Ishikawa	richard-myers
ENCFF000NKC	ENCDO000ACV	ChIP-seq	Ishikawa	richard-myers
ENCFF000NKD	ENCDO000ACV	ChIP-seq	Ishikawa	richard-myers
ENCFF000NKW	ENCDO000ACV	ChIP-seq	Ishikawa	richard-myers
ENCFF000NKX	ENCDO000ACV	ChIP-seq	Ishikawa	richard-myers
ENCFF000NMN	ENCDO000ACV	ChIP-seq	Ishikawa	richard-myers
ENCFF000NMO	ENCDO000ACV	ChIP-seq	Ishikawa	richard-myers
ENCFF000NNJ	ENCDO000ACV	ChIP-seq	Ishikawa	richard-myers
ENCFF000NNQ	ENCDO000ACV	ChIP-seq	Ishikawa	richard-myers
ENCFF000NNR	ENCDO000ACV	ChIP-seq	Ishikawa	richard-myers
ENCFF000NNU	ENCDO000ACV	ChIP-seq	Ishikawa	richard-myers
ENCFF000NNY	ENCDO000ACV	ChIP-seq	Ishikawa	richard-myers
ENCFF000NOA	ENCDO000ACV	ChIP-seq	Ishikawa	richard-myers
ENCFF000NOG	ENCDO000ACV	ChIP-seq	Ishikawa	richard-myers
ENCFF000NOK	ENCDO000ACV	ChIP-seq	Ishikawa	richard-myers
ENCFF000NPA	ENCDO000ACV	ChIP-seq	Ishikawa	richard-myers
ENCFF000NPC	ENCDO000ACV	ChIP-seq	Ishikawa	richard-myers
ENCFF000NPO	ENCDO000ACV	ChIP-seq	Ishikawa	richard-myers
ENCFF000NPR	ENCDO000ACV	ChIP-seq	Ishikawa	richard-myers
ENCFF000NPY	ENCDO000ACV	ChIP-seq	Ishikawa	richard-myers
ENCFF000NQC	ENCDO000ACV	ChIP-seq	Ishikawa	richard-myers
ENCFF000NQE	ENCDO000ACV	ChIP-seq	Ishikawa	richard-myers
ENCFF000NQH	ENCDO000ACV	ChIP-seq	Ishikawa	richard-myers
ENCFF000NQL	ENCDO000ACV	ChIP-seq	Ishikawa	richard-myers
ENCFF000NQM	ENCDO000ACV	ChIP-seq	Ishikawa	richard-myers
ENCFF000NQU	ENCDO000ACV	ChIP-seq	Ishikawa	richard-myers
ENCFF000NQX	ENCDO000ACV	ChIP-seq	Ishikawa	richard-myers
ENCFF000NRC	ENCDO000ACV	ChIP-seq	Ishikawa	richard-myers
ENCFF000NRE	ENCDO000ACV	ChIP-seq	Ishikawa	richard-myers
ENCFF000NRJ	ENCDO000ACV	ChIP-seq	Ishikawa	richard-myers
ENCFF000NRL	ENCDO000ACV	ChIP-seq	Ishikawa	richard-myers
ENCFF000NTW	ENCDO000AAK	ChIP-seq	GM12878	richard-myers
ENCFF000NTZ	ENCDO000AAK	ChIP-seq	GM12878	richard-myers
ENCFF000OAO	ENCDO000AAK	ChIP-seq	GM12878	richard-myers
ENCFF000OAR	ENCDO000AAK	ChIP-seq	GM12878	richard-myers
ENCFF000OBJ	ENCDO000AAK	ChIP-seq	GM12878	richard-myers
ENCFF000OBO	ENCDO000AAK	ChIP-seq	GM12878	richard-myers
ENCFF000OEO	ENCDO000AAK	ChIP-seq	GM12878	richard-myers
ENCFF000ONE	ENCDO000AAW	ChIP-seq	H1-hESC	richard-myers
ENCFF000ONF	ENCDO000AAW	ChIP-seq	H1-hESC	richard-myers
ENCFF000ONV	ENCDO000AAW	ChIP-seq	H1-hESC	richard-myers
ENCFF000ONW	ENCDO000AAW	ChIP-seq	H1-hESC	richard-myers
ENCFF000OPO	ENCDO000AAW	ChIP-seq	H1-hESC	richard-myers
ENCFF000OPR	ENCDO000AAW	ChIP-seq	H1-hESC	richard-myers
ENCFF000OVO	ENCDO000AAW	ChIP-seq	H1-hESC	richard-myers
ENCFF000OVS	ENCDO000AAW	ChIP-seq	H1-hESC	richard-myers
ENCFF000OWM	ENCDO000AAW	ChIP-seq	neural cell	richard-myers
ENCFF000OWQ	ENCDO000AAW	ChIP-seq	neural cell	richard-myers
ENCFF000OXI	ENCDO000AAW	ChIP-seq	neural cell	richard-myers
ENCFF000OXL	ENCDO000AAW	ChIP-seq	neural cell	richard-myers
ENCFF000OXU	ENCDO000ABE	ChIP-seq	HCT116	richard-myers
ENCFF000OXX	ENCDO000ABE	ChIP-seq	HCT116	richard-myers
ENCFF000OXY	ENCDO000ABE	ChIP-seq	HCT116	richard-myers
ENCFF000OYB	ENCDO000ABE	ChIP-seq	HCT116	richard-myers
ENCFF000OYF	ENCDO000ABE	ChIP-seq	HCT116	richard-myers
ENCFF000OYK	ENCDO000ABE	ChIP-seq	HCT116	richard-myers
ENCFF000OYO	ENCDO000ABE	ChIP-seq	HCT116	richard-myers
ENCFF000OYR	ENCDO000ABE	ChIP-seq	HCT116	richard-myers
ENCFF000OYW	ENCDO000ABE	ChIP-seq	HCT116	richard-myers
ENCFF000OZA	ENCDO000ABE	ChIP-seq	HCT116	richard-myers
ENCFF000OZE	ENCDO000ABE	ChIP-seq	HCT116	richard-myers
ENCFF000OZF	ENCDO000ABE	ChIP-seq	HCT116	richard-myers
ENCFF000OZM	ENCDO000ABE	ChIP-seq	HCT116	richard-myers
ENCFF000OZP	ENCDO000ABE	ChIP-seq	HCT116	richard-myers
ENCFF000PAC	ENCDO000ABE	ChIP-seq	HCT116	richard-myers
ENCFF000PAF	ENCDO000ABE	ChIP-seq	HCT116	richard-myers
ENCFF000PAK	ENCDO000ABE	ChIP-seq	HCT116	richard-myers
ENCFF000PAL	ENCDO000ABE	ChIP-seq	HCT116	richard-myers
ENCFF000PBC	ENCDO000ABE	ChIP-seq	HCT116	richard-myers
ENCFF000PBE	ENCDO000ABE	ChIP-seq	HCT116	richard-myers
ENCFF000PBR	ENCDO000ABE	ChIP-seq	HCT116	richard-myers
ENCFF000PBU	ENCDO000ABE	ChIP-seq	HCT116	richard-myers
ENCFF000PBZ	ENCDO000ABE	ChIP-seq	HCT116	richard-myers
ENCFF000PCC	ENCDO000ABE	ChIP-seq	HCT116	richard-myers
ENCFF000PCH	ENCDO000ABE	ChIP-seq	HCT116	richard-myers
ENCFF000PCK	ENCDO000ABE	ChIP-seq	HCT116	richard-myers
ENCFF000PCO	ENCDO000ABE	ChIP-seq	HCT116	richard-myers
ENCFF000PCP	ENCDO000ABE	ChIP-seq	HCT116	richard-myers
ENCFF000PCX	ENCDO000ABE	ChIP-seq	HCT116	richard-myers
ENCFF000PCY	ENCDO000ABE	ChIP-seq	HCT116	richard-myers
ENCFF000PGN	ENCDO000AAC	ChIP-seq	HepG2	richard-myers
ENCFF000PGO	ENCDO000AAC	ChIP-seq	HepG2	richard-myers
ENCFF000PKN	ENCDO000AAC	ChIP-seq	HepG2	richard-myers
ENCFF000PKO	ENCDO000AAC	ChIP-seq	HepG2	richard-myers
ENCFF000PLQ	ENCDO000AAC	ChIP-seq	HepG2	richard-myers
ENCFF000PLR	ENCDO000AAC	ChIP-seq	HepG2	richard-myers
ENCFF000PTB	ENCDO000AAC	ChIP-seq	HepG2	richard-myers
ENCFF000PTE	ENCDO000AAC	ChIP-seq	HepG2	richard-myers
ENCFF000PWE	ENCDO000AAD	ChIP-seq	K562	richard-myers
ENCFF000PWF	ENCDO000AAD	ChIP-seq	K562	richard-myers
ENCFF000PXN	ENCDO000AAD	ChIP-seq	K562	richard-myers
ENCFF000PXO	ENCDO000AAD	ChIP-seq	K562	richard-myers
ENCFF000QDR	ENCDO000AAD	ChIP-seq	K562	richard-myers
ENCFF000QDU	ENCDO000AAD	ChIP-seq	K562	richard-myers
ENCFF000QFT	ENCDO000AAD	ChIP-seq	K562	richard-myers
ENCFF000QFU	ENCDO000AAD	ChIP-seq	K562	richard-myers
ENCFF000QKZ	ENCDO000AAE	ChIP-seq	MCF-7	richard-myers
ENCFF000QLD	ENCDO000AAE	ChIP-seq	MCF-7	richard-myers
ENCFF000QLP	ENCDO000AAE	ChIP-seq	MCF-7	richard-myers
ENCFF000QLS	ENCDO000AAE	ChIP-seq	MCF-7	richard-myers
ENCFF000QLX	ENCDO000AAE	ChIP-seq	MCF-7	richard-myers
ENCFF000QMA	ENCDO000AAE	ChIP-seq	MCF-7	richard-myers
ENCFF000QME	ENCDO000AAE	ChIP-seq	MCF-7	richard-myers
ENCFF000QMI	ENCDO000AAE	ChIP-seq	MCF-7	richard-myers
ENCFF000QMN	ENCDO000AAE	ChIP-seq	MCF-7	richard-myers
ENCFF000QMQ	ENCDO000AAE	ChIP-seq	MCF-7	richard-myers
ENCFF000QMV	ENCDO000AAE	ChIP-seq	MCF-7	richard-myers
ENCFF000QMY	ENCDO000AAE	ChIP-seq	MCF-7	richard-myers
ENCFF000QND	ENCDO000AAE	ChIP-seq	MCF-7	richard-myers
ENCFF000QNE	ENCDO000AAE	ChIP-seq	MCF-7	richard-myers
ENCFF000QNL	ENCDO000AAE	ChIP-seq	MCF-7	richard-myers
ENCFF000QNO	ENCDO000AAE	ChIP-seq	MCF-7	richard-myers
ENCFF000QOC	ENCDO000AAE	ChIP-seq	MCF-7	richard-myers
ENCFF000QOH	ENCDO000AAE	ChIP-seq	MCF-7	richard-myers
ENCFF000QOJ	ENCDO000AAE	ChIP-seq	MCF-7	richard-myers
ENCFF000QOM	ENCDO000AAE	ChIP-seq	MCF-7	richard-myers
ENCFF000QOQ	ENCDO000AAE	ChIP-seq	MCF-7	richard-myers
ENCFF000QOR	ENCDO000AAE	ChIP-seq	MCF-7	richard-myers
ENCFF000QOZ	ENCDO000AAE	ChIP-seq	MCF-7	richard-myers
ENCFF000QPA	ENCDO000AAE	ChIP-seq	MCF-7	richard-myers
ENCFF000QPG	ENCDO000AAE	ChIP-seq	MCF-7	richard-myers
ENCFF000QPL	ENCDO000AAE	ChIP-seq	MCF-7	richard-myers
ENCFF000QPO	ENCDO000AAE	ChIP-seq	MCF-7	richard-myers
ENCFF000QPS	ENCDO000AAE	ChIP-seq	MCF-7	richard-myers
ENCFF000QQN	ENCDO000AAE	ChIP-seq	MCF-7	richard-myers
ENCFF000QQO	ENCDO000AAE	ChIP-seq	MCF-7	richard-myers
ENCFF000QQR	ENCDO000AAE	ChIP-seq	MCF-7	richard-myers
ENCFF000QQV	ENCDO000AAE	ChIP-seq	MCF-7	richard-myers
ENCFF000QRG	ENCDO000AAE	ChIP-seq	MCF-7	richard-myers
ENCFF000QRI	ENCDO000AAE	ChIP-seq	MCF-7	richard-myers
ENCFF000QRO	ENCDO000AAE	ChIP-seq	MCF-7	richard-myers
ENCFF000QRP	ENCDO000AAE	ChIP-seq	MCF-7	richard-myers
ENCFF000QSM	ENCDO000ABB	ChIP-seq	Panc1	richard-myers
ENCFF000QSP	ENCDO000ABB	ChIP-seq	Panc1	richard-myers
ENCFF000QXH	ENCDO000ABD	ChIP-seq	SK-N-SH	richard-myers
ENCFF000QXI	ENCDO000ABD	ChIP-seq	SK-N-SH	richard-myers
ENCFF000QXM	ENCDO000ABD	ChIP-seq	SK-N-SH	richard-myers
ENCFF000QXQ	ENCDO000ABD	ChIP-seq	SK-N-SH	richard-myers
ENCFF000QXV	ENCDO000ABD	ChIP-seq	SK-N-SH	richard-myers
ENCFF000QXY	ENCDO000ABD	ChIP-seq	SK-N-SH	richard-myers
ENCFF000QYC	ENCDO000ABD	ChIP-seq	SK-N-SH	richard-myers
ENCFF000QYG	ENCDO000ABD	ChIP-seq	SK-N-SH	richard-myers
ENCFF000QYL	ENCDO000ABD	ChIP-seq	SK-N-SH	richard-myers
ENCFF000QYO	ENCDO000ABD	ChIP-seq	SK-N-SH	richard-myers
ENCFF000QZB	ENCDO000ABD	ChIP-seq	SK-N-SH	richard-myers
ENCFF000QZE	ENCDO000ABD	ChIP-seq	SK-N-SH	richard-myers
ENCFF000QZI	ENCDO000ABD	ChIP-seq	SK-N-SH	richard-myers
ENCFF000QZJ	ENCDO000ABD	ChIP-seq	SK-N-SH	richard-myers
ENCFF000QZR	ENCDO000ABD	ChIP-seq	SK-N-SH	richard-myers
ENCFF000QZU	ENCDO000ABD	ChIP-seq	SK-N-SH	richard-myers
ENCFF000RAP	ENCDO000ABD	ChIP-seq	SK-N-SH	richard-myers
ENCFF000RAS	ENCDO000ABD	ChIP-seq	SK-N-SH	richard-myers
ENCFF000RAX	ENCDO000ABD	ChIP-seq	SK-N-SH	richard-myers
ENCFF000RBA	ENCDO000ABD	ChIP-seq	SK-N-SH	richard-myers
ENCFF000RCO	ENCDO000ABD	ChIP-seq	SK-N-SH	richard-myers
ENCFF000RCS	ENCDO000ABD	ChIP-seq	SK-N-SH	richard-myers
ENCFF000RDM	ENCDO000ABD	ChIP-seq	SK-N-SH	richard-myers
ENCFF000RDP	ENCDO000ABD	ChIP-seq	SK-N-SH	richard-myers
ENCFF000RDU	ENCDO000ABD	ChIP-seq	SK-N-SH	richard-myers
ENCFF000RDX	ENCDO000ABD	ChIP-seq	SK-N-SH	richard-myers
ENCFF000REB	ENCDO000ABD	ChIP-seq	SK-N-SH	richard-myers
ENCFF000REG	ENCDO000ABD	ChIP-seq	SK-N-SH	richard-myers
ENCFF000REK	ENCDO000ABD	ChIP-seq	SK-N-SH	richard-myers
ENCFF000REN	ENCDO000ABD	ChIP-seq	SK-N-SH	richard-myers
ENCFF000RES	ENCDO000ABD	ChIP-seq	SK-N-SH	richard-myers
ENCFF000REV	ENCDO000ABD	ChIP-seq	SK-N-SH	richard-myers
ENCFF000RME	ENCDO000AAZ	ChIP-seq	A549	vishwanath-iyer
ENCFF000RMG	ENCDO000AAZ	ChIP-seq	A549	vishwanath-iyer
ENCFF000RNE	ENCDO000ACT	ChIP-seq	H54	vishwanath-iyer
ENCFF000RNG	ENCDO000ACT	ChIP-seq	H54	vishwanath-iyer
ENCFF000RNM	ENCDO000ABI	ChIP-seq	GM10248	vishwanath-iyer
ENCFF000RNO	ENCDO000ABI	ChIP-seq	GM10248	vishwanath-iyer
ENCFF000RNV	ENCDO000ABJ	ChIP-seq	GM10266	vishwanath-iyer
ENCFF000RNX	ENCDO000ABJ	ChIP-seq	GM10266	vishwanath-iyer
ENCFF000ROE	ENCDO000AAK	ChIP-seq	GM12878	vishwanath-iyer
ENCFF000ROF	ENCDO000AAK	ChIP-seq	GM12878	vishwanath-iyer
ENCFF000ROM	ENCDO000AAK	ChIP-seq	GM12878	vishwanath-iyer
ENCFF000RON	ENCDO000AAK	ChIP-seq	GM12878	vishwanath-iyer
ENCFF000ROQ	ENCDO000AAK	ChIP-seq	GM12878	vishwanath-iyer
ENCFF000RPA	ENCDO000AAK	ChIP-seq	GM12878	vishwanath-iyer
ENCFF000RPC	ENCDO000AAK	ChIP-seq	GM12878	vishwanath-iyer
ENCFF000RRL	ENCDO000ACO	ChIP-seq	GM20000	vishwanath-iyer
ENCFF000RRO	ENCDO000ACO	ChIP-seq	GM20000	vishwanath-iyer
ENCFF000RSN	ENCDO000AAB	ChIP-seq	HeLa-S3	vishwanath-iyer
ENCFF000RSO	ENCDO000AAB	ChIP-seq	HeLa-S3	vishwanath-iyer
ENCFF000RTZ	ENCDO000AAC	ChIP-seq	HepG2	vishwanath-iyer
ENCFF000RUB	ENCDO000AAC	ChIP-seq	HepG2	vishwanath-iyer
ENCFF000RUK	ENCDO000AAC	ChIP-seq	HepG2	vishwanath-iyer
ENCFF000RUL	ENCDO000AAC	ChIP-seq	HepG2	vishwanath-iyer
ENCFF000RUN	ENCDO000AAC	ChIP-seq	HepG2	vishwanath-iyer
ENCFF000RUV	ENCDO000AAS	ChIP-seq	endothelial cell of umbilical vein	vishwanath-iyer
ENCFF000RUZ	ENCDO000AAS	ChIP-seq	endothelial cell of umbilical vein	vishwanath-iyer
ENCFF000RVC	ENCDO000AAS	ChIP-seq	endothelial cell of umbilical vein	vishwanath-iyer
ENCFF000RVK	ENCDO000AAS	ChIP-seq	endothelial cell of umbilical vein	vishwanath-iyer
ENCFF000RVM	ENCDO000AAS	ChIP-seq	endothelial cell of umbilical vein	vishwanath-iyer
ENCFF000RVZ	ENCDO000AAD	ChIP-seq	K562	vishwanath-iyer
ENCFF000RWA	ENCDO000AAD	ChIP-seq	K562	vishwanath-iyer
ENCFF000RWB	ENCDO000AAD	ChIP-seq	K562	vishwanath-iyer
ENCFF000RXI	ENCDO000ACX	ChIP-seq	LNCaP clone FGC	vishwanath-iyer
ENCFF000RXJ	ENCDO000ACX	ChIP-seq	LNCaP clone FGC	vishwanath-iyer
ENCFF000RYH	ENCDO000AAE	ChIP-seq	MCF-7	vishwanath-iyer
ENCFF000RYJ	ENCDO000AAE	ChIP-seq	MCF-7	vishwanath-iyer
ENCFF000RZM	ENCDO000AAE	ChIP-seq	MCF-7	vishwanath-iyer
ENCFF000RZO	ENCDO000AAE	ChIP-seq	MCF-7	vishwanath-iyer
ENCFF000SAG	ENCDO000AAE	ChIP-seq	MCF-7	vishwanath-iyer
ENCFF000SAH	ENCDO000AAE	ChIP-seq	MCF-7	vishwanath-iyer
ENCFF000SBC	ENCDO000AAE	ChIP-seq	MCF-7	vishwanath-iyer
ENCFF000SBD	ENCDO000AAE	ChIP-seq	MCF-7	vishwanath-iyer
ENCFF000SBL	ENCDO000AAE	ChIP-seq	MCF-7	vishwanath-iyer
ENCFF000SBN	ENCDO000AAE	ChIP-seq	MCF-7	vishwanath-iyer
ENCFF000VRK	ENCDO000ABK	ChIP-seq	GM10847	michael-snyder
ENCFF000VRL	ENCDO000ABK	ChIP-seq	GM10847	michael-snyder
ENCFF000VRM	ENCDO000ABK	ChIP-seq	GM10847	michael-snyder
ENCFF000VRU	ENCDO000ABK	ChIP-seq	GM10847	michael-snyder
ENCFF000VSZ	ENCDO000AAK	ChIP-seq	GM12878	sherman-weissman
ENCFF000VTA	ENCDO000AAK	ChIP-seq	GM12878	sherman-weissman
ENCFF000VTB	ENCDO000AAK	ChIP-seq	GM12878	sherman-weissman
ENCFF000VXL	ENCDO000AAK	ChIP-seq	GM12878	sherman-weissman
ENCFF000VXM	ENCDO000AAK	ChIP-seq	GM12878	sherman-weissman
ENCFF000VZF	ENCDO000AAK	ChIP-seq	GM12878	michael-snyder
ENCFF000VZG	ENCDO000AAK	ChIP-seq	GM12878	michael-snyder
ENCFF000VZI	ENCDO000AAK	ChIP-seq	GM12878	michael-snyder
ENCFF000VZJ	ENCDO000AAK	ChIP-seq	GM12878	michael-snyder
ENCFF000WCJ	ENCDO000AAK	ChIP-seq	GM12878	sherman-weissman
ENCFF000WCK	ENCDO000AAK	ChIP-seq	GM12878	sherman-weissman
ENCFF000WCN	ENCDO000AAK	ChIP-seq	GM12878	michael-snyder
ENCFF000WCQ	ENCDO000AAK	ChIP-seq	GM12878	michael-snyder
ENCFF000WHV	ENCDO000ACA	ChIP-seq	GM12891	michael-snyder
ENCFF000WIC	ENCDO000ACA	ChIP-seq	GM12891	michael-snyder
ENCFF000WID	ENCDO000ACA	ChIP-seq	GM12891	michael-snyder
ENCFF000WIE	ENCDO000ACA	ChIP-seq	GM12891	michael-snyder
ENCFF000WIF	ENCDO000ACA	ChIP-seq	GM12891	michael-snyder
ENCFF000WIG	ENCDO000ACA	ChIP-seq	GM12891	michael-snyder
ENCFF000WII	ENCDO000ACA	ChIP-seq	GM12891	michael-snyder
ENCFF000WJA	ENCDO000AAL	ChIP-seq	GM12892	michael-snyder
ENCFF000WJD	ENCDO000AAL	ChIP-seq	GM12892	michael-snyder
ENCFF000WJF	ENCDO000AAL	ChIP-seq	GM12892	michael-snyder
ENCFF000WJH	ENCDO000AAL	ChIP-seq	GM12892	michael-snyder
ENCFF000WJI	ENCDO000AAL	ChIP-seq	GM12892	michael-snyder
ENCFF000WJJ	ENCDO000AAL	ChIP-seq	GM12892	michael-snyder
ENCFF000WKC	ENCDO000ACE	ChIP-seq	GM15510	michael-snyder
ENCFF000WKD	ENCDO000ACE	ChIP-seq	GM15510	michael-snyder
ENCFF000WKF	ENCDO000ACE	ChIP-seq	GM15510	michael-snyder
ENCFF000WKO	ENCDO000ACE	ChIP-seq	GM15510	michael-snyder
ENCFF000WKP	ENCDO000ACE	ChIP-seq	GM15510	michael-snyder
ENCFF000WKQ	ENCDO000ACE	ChIP-seq	GM15510	michael-snyder
ENCFF000WLI	ENCDO000ACF	ChIP-seq	GM18505	michael-snyder
ENCFF000WLK	ENCDO000ACF	ChIP-seq	GM18505	michael-snyder
ENCFF000WLL	ENCDO000ACF	ChIP-seq	GM18505	michael-snyder
ENCFF000WLR	ENCDO000ACF	ChIP-seq	GM18505	michael-snyder
ENCFF000WLS	ENCDO000ACF	ChIP-seq	GM18505	michael-snyder
ENCFF000WLT	ENCDO000ACF	ChIP-seq	GM18505	michael-snyder
ENCFF000WLV	ENCDO000ACF	ChIP-seq	GM18505	michael-snyder
ENCFF000WMN	ENCDO000ACH	ChIP-seq	GM18526	michael-snyder
ENCFF000WMU	ENCDO000ACH	ChIP-seq	GM18526	michael-snyder
ENCFF000WMV	ENCDO000ACH	ChIP-seq	GM18526	michael-snyder
ENCFF000WMW	ENCDO000ACH	ChIP-seq	GM18526	michael-snyder
ENCFF000WNK	ENCDO000ACI	ChIP-seq	GM18951	michael-snyder
ENCFF000WNL	ENCDO000ACI	ChIP-seq	GM18951	michael-snyder
ENCFF000WNM	ENCDO000ACI	ChIP-seq	GM18951	michael-snyder
ENCFF000WNO	ENCDO000ACI	ChIP-seq	GM18951	michael-snyder
ENCFF000WNU	ENCDO000ACI	ChIP-seq	GM18951	michael-snyder
ENCFF000WNV	ENCDO000ACI	ChIP-seq	GM18951	michael-snyder
ENCFF000WNW	ENCDO000ACI	ChIP-seq	GM18951	michael-snyder
ENCFF000WNY	ENCDO000ACI	ChIP-seq	GM18951	michael-snyder
ENCFF000WOS	ENCDO000ACJ	ChIP-seq	GM19099	michael-snyder
ENCFF000WOW	ENCDO000ACJ	ChIP-seq	GM19099	michael-snyder
ENCFF000WOX	ENCDO000ACJ	ChIP-seq	GM19099	michael-snyder
ENCFF000WOZ	ENCDO000ACJ	ChIP-seq	GM19099	michael-snyder
ENCFF000WPO	ENCDO000ACK	ChIP-seq	GM19193	michael-snyder
ENCFF000WPP	ENCDO000ACK	ChIP-seq	GM19193	michael-snyder
ENCFF000WPS	ENCDO000ACK	ChIP-seq	GM19193	michael-snyder
ENCFF000WPW	ENCDO000ACK	ChIP-seq	GM19193	michael-snyder
ENCFF000WPX	ENCDO000ACK	ChIP-seq	GM19193	michael-snyder
ENCFF000WPY	ENCDO000ACK	ChIP-seq	GM19193	michael-snyder
ENCFF000WQA	ENCDO000ACK	ChIP-seq	GM19193	michael-snyder
ENCFF000WZL	ENCDO000AAB	ChIP-seq	HeLa-S3	michael-snyder
ENCFF000WZM	ENCDO000AAB	ChIP-seq	HeLa-S3	michael-snyder
ENCFF000WZO	ENCDO000AAB	ChIP-seq	HeLa-S3	michael-snyder
ENCFF000WZU	ENCDO000AAB	ChIP-seq	HeLa-S3	michael-snyder
ENCFF000WZV	ENCDO000AAB	ChIP-seq	HeLa-S3	michael-snyder
ENCFF000WZX	ENCDO000AAB	ChIP-seq	HeLa-S3	michael-snyder
ENCFF000XAK	ENCDO000AAB	ChIP-seq	HeLa-S3	kevin-struhl
ENCFF000XAL	ENCDO000AAB	ChIP-seq	HeLa-S3	kevin-struhl
ENCFF000XAN	ENCDO000AAB	ChIP-seq	HeLa-S3	kevin-struhl
ENCFF000XAO	ENCDO000AAB	ChIP-seq	HeLa-S3	kevin-struhl
ENCFF000XAX	ENCDO000AAB	ChIP-seq	HeLa-S3	kevin-struhl
ENCFF000XAY	ENCDO000AAB	ChIP-seq	HeLa-S3	kevin-struhl
ENCFF000XAZ	ENCDO000AAB	ChIP-seq	HeLa-S3	sherman-weissman
ENCFF000XBA	ENCDO000AAB	ChIP-seq	HeLa-S3	sherman-weissman
ENCFF000XBB	ENCDO000AAB	ChIP-seq	HeLa-S3	sherman-weissman
ENCFF000XBR	ENCDO000AAB	ChIP-seq	HeLa-S3	sherman-weissman
ENCFF000XBS	ENCDO000AAB	ChIP-seq	HeLa-S3	sherman-weissman
ENCFF000XCB	ENCDO000AAB	ChIP-seq	HeLa-S3	michael-snyder
ENCFF000XCE	ENCDO000AAB	ChIP-seq	HeLa-S3	michael-snyder
ENCFF000XCZ	ENCDO000AAB	ChIP-seq	HeLa-S3	peggy-farnham
ENCFF000XDA	ENCDO000AAB	ChIP-seq	HeLa-S3	peggy-farnham
ENCFF000XDB	ENCDO000AAB	ChIP-seq	HeLa-S3	peggy-farnham
ENCFF000XDC	ENCDO000AAB	ChIP-seq	HeLa-S3	peggy-farnham
ENCFF000XDH	ENCDO000AAB	ChIP-seq	HeLa-S3	peggy-farnham
ENCFF000XDI	ENCDO000AAB	ChIP-seq	HeLa-S3	peggy-farnham
ENCFF000XEN	ENCDO000AAB	ChIP-seq	HeLa-S3	peggy-farnham
ENCFF000XEO	ENCDO000AAB	ChIP-seq	HeLa-S3	peggy-farnham
ENCFF000XES	ENCDO000AAB	ChIP-seq	HeLa-S3	michael-snyder
ENCFF000XFA	ENCDO000AAB	ChIP-seq	HeLa-S3	michael-snyder
ENCFF000XFF	ENCDO000AAB	ChIP-seq	HeLa-S3	michael-snyder
ENCFF000XFG	ENCDO000AAB	ChIP-seq	HeLa-S3	michael-snyder
ENCFF000XGK	ENCDO000AAB	ChIP-seq	HeLa-S3	michael-snyder
ENCFF000XGL	ENCDO000AAB	ChIP-seq	HeLa-S3	michael-snyder
ENCFF000XHK	ENCDO000AAB	ChIP-seq	HeLa-S3	sherman-weissman
ENCFF000XHL	ENCDO000AAB	ChIP-seq	HeLa-S3	sherman-weissman
ENCFF000XJA	ENCDO000AAB	ChIP-seq	HeLa-S3	michael-snyder
ENCFF000XJC	ENCDO000AAB	ChIP-seq	HeLa-S3	michael-snyder
ENCFF000XJO	ENCDO000AAB	ChIP-seq	HeLa-S3	sherman-weissman
ENCFF000XJU	ENCDO000AAB	ChIP-seq	HeLa-S3	sherman-weissman
ENCFF000XJV	ENCDO000AAB	ChIP-seq	HeLa-S3	sherman-weissman
ENCFF000XKV	ENCDO000AAB	ChIP-seq	HeLa-S3	kevin-struhl
ENCFF000XKZ	ENCDO000AAB	ChIP-seq	HeLa-S3	kevin-struhl
ENCFF000XLK	ENCDO000AAB	ChIP-seq	HeLa-S3	sherman-weissman
ENCFF000XLL	ENCDO000AAB	ChIP-seq	HeLa-S3	sherman-weissman
ENCFF000XMW	ENCDO000AAB	ChIP-seq	HeLa-S3	kevin-struhl
ENCFF000XMX	ENCDO000AAB	ChIP-seq	HeLa-S3	kevin-struhl
ENCFF000XMY	ENCDO000AAB	ChIP-seq	HeLa-S3	peggy-farnham
ENCFF000XMZ	ENCDO000AAB	ChIP-seq	HeLa-S3	peggy-farnham
ENCFF000XPM	ENCDO000AAC	ChIP-seq	HepG2	michael-snyder
ENCFF000XPN	ENCDO000AAC	ChIP-seq	HepG2	michael-snyder
ENCFF000XRD	ENCDO000AAC	ChIP-seq	HepG2	michael-snyder
ENCFF000XRE	ENCDO000AAC	ChIP-seq	HepG2	michael-snyder
ENCFF000XRJ	ENCDO000AAC	ChIP-seq	HepG2	michael-snyder
ENCFF000XRK	ENCDO000AAC	ChIP-seq	HepG2	michael-snyder
ENCFF000XRP	ENCDO000AAC	ChIP-seq	HepG2	michael-snyder
ENCFF000XRQ	ENCDO000AAC	ChIP-seq	HepG2	michael-snyder
ENCFF000XRW	ENCDO000AAC	ChIP-seq	HepG2	michael-snyder
ENCFF000XRZ	ENCDO000AAC	ChIP-seq	HepG2	michael-snyder
ENCFF000XVW	ENCDO000AAC	ChIP-seq	HepG2	michael-snyder
ENCFF000XVX	ENCDO000AAC	ChIP-seq	HepG2	michael-snyder
ENCFF000XVY	ENCDO000AAC	ChIP-seq	HepG2	michael-snyder
ENCFF000XVZ	ENCDO000AAC	ChIP-seq	HepG2	michael-snyder
ENCFF000XWK	ENCDO000AAC	ChIP-seq	HepG2	sherman-weissman
ENCFF000XWM	ENCDO000AAC	ChIP-seq	HepG2	sherman-weissman
ENCFF000XWO	ENCDO000AAC	ChIP-seq	HepG2	sherman-weissman
ENCFF000XXN	ENCDO000AAC	ChIP-seq	HepG2	michael-snyder
ENCFF000XXO	ENCDO000AAC	ChIP-seq	HepG2	michael-snyder
ENCFF000XXP	ENCDO000AAC	ChIP-seq	HepG2	michael-snyder
ENCFF000XXS	ENCDO000AAC	ChIP-seq	HepG2	sherman-weissman
ENCFF000XXT	ENCDO000AAC	ChIP-seq	HepG2	sherman-weissman
ENCFF000XXU	ENCDO000AAC	ChIP-seq	HepG2	sherman-weissman
ENCFF000XYF	ENCDO000AAC	ChIP-seq	HepG2	sherman-weissman
ENCFF000XYH	ENCDO000AAC	ChIP-seq	HepG2	sherman-weissman
ENCFF000XYJ	ENCDO000AAC	ChIP-seq	HepG2	sherman-weissman
ENCFF000XZB	ENCDO000AAC	ChIP-seq	HepG2	peggy-farnham
ENCFF000XZC	ENCDO000AAC	ChIP-seq	HepG2	peggy-farnham
ENCFF000XZZ	ENCDO000AAS	ChIP-seq	endothelial cell of umbilical vein	michael-snyder
ENCFF000YAD	ENCDO000AAS	ChIP-seq	endothelial cell of umbilical vein	michael-snyder
ENCFF000YAV	ENCDO000AAS	ChIP-seq	endothelial cell of umbilical vein	michael-snyder
ENCFF000YAW	ENCDO000AAS	ChIP-seq	endothelial cell of umbilical vein	michael-snyder
ENCFF000YBE	ENCDO000AAS	ChIP-seq	endothelial cell of umbilical vein	michael-snyder
ENCFF000YBG	ENCDO000AAS	ChIP-seq	endothelial cell of umbilical vein	michael-snyder
ENCFF000YBI	ENCDO000AAS	ChIP-seq	endothelial cell of umbilical vein	michael-snyder
ENCFF000YFJ	ENCDO000AAD	ChIP-seq	K562	kevin-struhl
ENCFF000YFM	ENCDO000AAD	ChIP-seq	K562	kevin-struhl
ENCFF000YFX	ENCDO000AAD	ChIP-seq	K562	kevin-struhl
ENCFF000YFY	ENCDO000AAD	ChIP-seq	K562	kevin-struhl
ENCFF000YGB	ENCDO000AAD	ChIP-seq	K562	kevin-struhl
ENCFF000YGK	ENCDO000AAD	ChIP-seq	K562	kevin-struhl
ENCFF000YGL	ENCDO000AAD	ChIP-seq	K562	kevin-struhl
ENCFF000YGM	ENCDO000AAD	ChIP-seq	K562	kevin-struhl
ENCFF000YGT	ENCDO000AAD	ChIP-seq	K562	kevin-struhl
ENCFF000YGU	ENCDO000AAD	ChIP-seq	K562	kevin-struhl
ENCFF000YGV	ENCDO000AAD	ChIP-seq	K562	kevin-struhl
ENCFF000YIG	ENCDO000AAD	ChIP-seq	K562	sherman-weissman
ENCFF000YIH	ENCDO000AAD	ChIP-seq	K562	sherman-weissman
ENCFF000YII	ENCDO000AAD	ChIP-seq	K562	sherman-weissman
ENCFF000YJP	ENCDO000AAD	ChIP-seq	K562	sherman-weissman
ENCFF000YJQ	ENCDO000AAD	ChIP-seq	K562	sherman-weissman
ENCFF000YKV	ENCDO000AAD	ChIP-seq	K562	sherman-weissman
ENCFF000YKW	ENCDO000AAD	ChIP-seq	K562	sherman-weissman
ENCFF000YTL	ENCDO000AAD	ChIP-seq	K562	sherman-weissman
ENCFF000YTM	ENCDO000AAD	ChIP-seq	K562	sherman-weissman
ENCFF000YUF	ENCDO000AAD	ChIP-seq	K562	kevin-struhl
ENCFF000YUG	ENCDO000AAD	ChIP-seq	K562	kevin-struhl
ENCFF000YUP	ENCDO000AAD	ChIP-seq	K562	sherman-weissman
ENCFF000YUQ	ENCDO000AAD	ChIP-seq	K562	sherman-weissman
ENCFF000YWV	ENCDO000AAD	ChIP-seq	K562	sherman-weissman
ENCFF000YWW	ENCDO000AAD	ChIP-seq	K562	sherman-weissman
ENCFF000YXP	ENCDO000AAD	ChIP-seq	K562	michael-snyder
ENCFF000YXQ	ENCDO000AAD	ChIP-seq	K562	michael-snyder
ENCFF000YXW	ENCDO000AAD	ChIP-seq	K562	sherman-weissman
ENCFF000YXX	ENCDO000AAD	ChIP-seq	K562	sherman-weissman
ENCFF000YYM	ENCDO000AAD	ChIP-seq	K562	kevin-struhl
ENCFF000YYN	ENCDO000AAD	ChIP-seq	K562	kevin-struhl
ENCFF000YZD	ENCDO000AAD	ChIP-seq	K562	kevin-struhl
ENCFF000YZE	ENCDO000AAD	ChIP-seq	K562	kevin-struhl
ENCFF000ZBS	ENCDO000AAD	ChIP-seq	K562	kevin-struhl
ENCFF000ZBT	ENCDO000AAD	ChIP-seq	K562	kevin-struhl
ENCFF000ZBU	ENCDO000AAD	ChIP-seq	K562	kevin-struhl
ENCFF000ZDD	ENCDO000AAD	ChIP-seq	K562	sherman-weissman
ENCFF000ZDE	ENCDO000AAD	ChIP-seq	K562	sherman-weissman
ENCFF000ZKZ	ENCDO000AAE	ChIP-seq	MCF-7	peggy-farnham
ENCFF000ZLC	ENCDO000AAE	ChIP-seq	MCF-7	peggy-farnham
ENCFF001FAF	ENCDO221AAA	ChIP-seq	cardiac mesoderm	john-stamatoyannopoulos
ENCFF001FAJ	ENCDO221AAA	ChIP-seq	cardiac mesoderm	john-stamatoyannopoulos
ENCFF001FAP	ENCDO221AAA	ChIP-seq	cardiac mesoderm	john-stamatoyannopoulos
ENCFF001FAQ	ENCDO221AAA	ChIP-seq	cardiac mesoderm	john-stamatoyannopoulos
ENCFF001FBJ	ENCDO221AAA	ChIP-seq	cardiac mesoderm	john-stamatoyannopoulos
ENCFF001FBO	ENCDO221AAA	ChIP-seq	cardiac mesoderm	john-stamatoyannopoulos
ENCFF001HNZ	ENCDO232AAA	ChIP-seq	foreskin fibroblast	john-stamatoyannopoulos
ENCFF001HOV	ENCDO000AAM	ChIP-seq	HL-60	john-stamatoyannopoulos
ENCFF001HTC	ENCDO000AAD	ChIP-seq	K562	john-stamatoyannopoulos
ENCFF001HTD	ENCDO000AAD	ChIP-seq	K562	john-stamatoyannopoulos
ENCFF001HVT	ENCDO269AAA	ChIP-seq	fibroblast of lung	john-stamatoyannopoulos
ENCFF001RRY	ENCDO000AAD	polyA RNA-seq	K562	thomas-gingeras
ENCFF001RSP	ENCDO000AAK	polyA RNA-seq	GM12878	thomas-gingeras
ENCFF001RWH	ENCDO000AAK	polyA RNA-seq	GM12878	brenton-graveley
ENCFF001RWI	ENCDO000AAK	polyA RNA-seq	GM12878	brenton-graveley
ENCFF001RWJ	ENCDO000AAK	total RNA-seq	GM12878	brenton-graveley
ENCFF001RWK	ENCDO000AAK	total RNA-seq	GM12878	brenton-graveley
ENCFF001RWL	ENCDO000AAD	polyA RNA-seq	K562	brenton-graveley
ENCFF001RWM	ENCDO000AAD	polyA RNA-seq	K562	brenton-graveley
ENCFF001RWN	ENCDO000AAD	total RNA-seq	K562	brenton-graveley
ENCFF001RWO	ENCDO000AAD	total RNA-seq	K562	brenton-graveley
ENCFF001RZB	ENCDO000AAD	total RNA-seq	K562	thomas-gingeras
ENCFF001RZC	ENCDO000AAK	polyA RNA-seq	GM12878	thomas-gingeras
ENCFF001RZD	ENCDO000AAD	total RNA-seq	K562	thomas-gingeras
ENCFF001RZE	ENCDO000AAK	total RNA-seq	GM12878	brenton-graveley
ENCFF001RZF	ENCDO000AAK	total RNA-seq	GM12878	brenton-graveley
ENCFF001RZG	ENCDO000AAK	polyA RNA-seq	GM12878	thomas-gingeras
ENCFF001RZJ	ENCDO000AAK	polyA RNA-seq	GM12878	brenton-graveley
ENCFF001SAQ	ENCDO000AAK	total RNA-seq	GM12878	thomas-gingeras
ENCFF001SAR	ENCDO000AAD	polyA RNA-seq	K562	thomas-gingeras
ENCFF001SAS	ENCDO000AAD	total RNA-seq	K562	brenton-graveley
ENCFF001SAT	ENCDO000AAD	total RNA-seq	K562	brenton-graveley
ENCFF001SAU	ENCDO000AAK	polyA RNA-seq	GM12878	brenton-graveley
ENCFF001SAV	ENCDO000AAD	polyA RNA-seq	K562	brenton-graveley
ENCFF001SAW	ENCDO000AAK	total RNA-seq	GM12878	thomas-gingeras
ENCFF001SAX	ENCDO000AAD	polyA RNA-seq	K562	thomas-gingeras
ENCFF001SBF	ENCDO000AAD	polyA RNA-seq	K562	brenton-graveley
ENCFF001SBZ	ENCDO000AAK	total RNA-seq	GM12878	thomas-gingeras
ENCFF001SCD	ENCDO000AAK	total RNA-seq	GM12878	thomas-gingeras
ENCFF001SCK	ENCDO000AAK	polyA RNA-seq	GM12878	thomas-gingeras
ENCFF001SCP	ENCDO000AAK	polyA RNA-seq	GM12878	thomas-gingeras
ENCFF001SCR	ENCDO000AAK	total RNA-seq	GM12878	brenton-graveley
ENCFF001SCZ	ENCDO000AAK	total RNA-seq	GM12878	brenton-graveley
ENCFF001SDA	ENCDO000AAK	polyA RNA-seq	GM12878	brenton-graveley
ENCFF001SDJ	ENCDO000AAK	polyA RNA-seq	GM12878	brenton-graveley
ENCFF001SEA	ENCDO000AAD	total RNA-seq	K562	thomas-gingeras
ENCFF001SEE	ENCDO000AAD	total RNA-seq	K562	thomas-gingeras
ENCFF001SEH	ENCDO000AAD	polyA RNA-seq	K562	thomas-gingeras
ENCFF001SES	ENCDO000AAD	polyA RNA-seq	K562	thomas-gingeras
ENCFF001SET	ENCDO000AAD	total RNA-seq	K562	brenton-graveley
ENCFF001SFC	ENCDO000AAD	total RNA-seq	K562	brenton-graveley
ENCFF001SFD	ENCDO000AAD	polyA RNA-seq	K562	brenton-graveley
ENCFF001SFH	ENCDO000AAD	polyA RNA-seq	K562	brenton-graveley
ENCFF001SFS	ENCDO000AAK	polyA RNA-seq	GM12878	thomas-gingeras
ENCFF001SFT	ENCDO000AAK	polyA RNA-seq	GM12878	thomas-gingeras
ENCFF001SFU	ENCDO000AAD	polyA RNA-seq	K562	thomas-gingeras
ENCFF001SFV	ENCDO000AAD	polyA RNA-seq	K562	thomas-gingeras
ENCFF001SFW	ENCDO000AAK	total RNA-seq	GM12878	thomas-gingeras
ENCFF001SFX	ENCDO000AAK	total RNA-seq	GM12878	thomas-gingeras
ENCFF001SFY	ENCDO000AAD	total RNA-seq	K562	thomas-gingeras
ENCFF001SFZ	ENCDO000AAD	total RNA-seq	K562	thomas-gingeras
ENCFF002DKL	ENCDO000AAD	total RNA-seq	K562	brenton-graveley
ENCFF002DKV	ENCDO000AAC	polyA RNA-seq	HepG2	brenton-graveley
ENCFF002DLB	ENCDO000AAC	polyA RNA-seq	HepG2	brenton-graveley
ENCFF002HGO	ENCDO424FTP	ChIP-seq	mesodermal cell	bradley-bernstein
ENCFF002HVX	ENCDO000ABA	ChIP-seq	T47D	richard-myers
ENCFF002IAN	ENCDO097AAA	ChIP-seq	choroid plexus epithelial cell	john-stamatoyannopoulos
ENCFF002JBN	ENCDO000AAC	ChIP-seq	HepG2	richard-myers
ENCFF002JGD	ENCDO000AAK	ChIP-seq	GM12878	michael-snyder
ENCFF002OCM	ENCDO028NGF	ChIP-seq	CD8-positive, alpha-beta T cell	john-stamatoyannopoulos
ENCFF002PXG	ENCDO000AAC	total RNA-seq	HepG2	eric-lecuyer
ENCFF002PZG	ENCDO000ACX	DNase-seq	LNCaP clone FGC	john-stamatoyannopoulos
ENCFF002SPV	ENCDO000AAB	ChIP-seq	HeLa-S3	michael-snyder
ENCFF002SZF	ENCDO000AAW	ChIP-seq	H1-hESC	bing-ren
ENCFF002THP	ENCDO000AAD	ChIP-seq	K562	michael-snyder
ENCFF002XUP	ENCDO183AAA	ChIP-seq	DND-41	bradley-bernstein
ENCFF003ABO	ENCDO000AAC	ChIP-seq	HepG2	michael-snyder
ENCFF003GVA	ENCDO222AAA	ChIP-seq	neuroepithelial stem cell	bradley-bernstein
ENCFF003JGM	ENCDO424FTP	ChIP-seq	ectodermal cell	bradley-bernstein
ENCFF003RNC	ENCDO352AAA	ChIP-seq	DOHH2	bradley-bernstein
ENCFF003UCK	ENCDO535TMW	ChIP-seq	adipocyte	bradley-bernstein
ENCFF003VUV	ENCDO845WKR	ChIP-seq	suprapubic skin	richard-myers
ENCFF003XTF	ENCDO341XKY	ChIP-seq	skeletal muscle myoblast	bradley-bernstein
ENCFF003YND	ENCDO000ABC	ChIP-seq	SK-N-MC	john-stamatoyannopoulos
ENCFF004BEE	ENCDO000AAW	ChIP-seq	H1-hESC	bradley-bernstein
ENCFF004JGP	ENCDO000ABF	ChIP-seq	HEK293	michael-snyder
ENCFF004MGP	ENCDO451RUA	ChIP-seq	gastrocnemius medialis	michael-snyder
ENCFF004NVG	ENCDO000AAK	ChIP-seq	GM12878	vishwanath-iyer
ENCFF004OMB	ENCDO002AAA	ChIP-seq	AG09309	john-stamatoyannopoulos
ENCFF004SZX	ENCDO810BYC	ChIP-seq	kidney epithelial cell	john-stamatoyannopoulos
ENCFF004VBD	ENCDO000AAD	ChIP-seq	K562	michael-snyder
ENCFF004WBX	ENCDO000ABF	ChIP-seq	HEK293	michael-snyder
ENCFF004WJD	ENCDO378UAU	polyA RNA-seq	right renal cortex interstitium	john-stamatoyannopoulos
ENCFF004XEW	ENCDO000AAZ	ChIP-seq	A549	michael-snyder
ENCFF004XRU	ENCDO000ABF	ChIP-seq	HEK293	michael-snyder
ENCFF004ZLO	ENCDO000AAK	ChIP-seq	GM12878	richard-myers
ENCFF005CCC	ENCDO451RUA	ChIP-seq	gastrocnemius medialis	bradley-bernstein
ENCFF005DDP	ENCDO000AAK	ChIP-seq	GM12878	michael-snyder
ENCFF005EDF	ENCDO000AAE	ChIP-seq	MCF-7	kevin-white
ENCFF005HON	ENCDO845WKR	ChIP-seq	transverse colon	bradley-bernstein
ENCFF005KRP	ENCDO171HMD	polyA RNA-seq	muscle of leg	john-stamatoyannopoulos
ENCFF005MWU	ENCDO222AAA	ChIP-seq	H9	bradley-bernstein
ENCFF005ZLD	ENCDO000AAC	ChIP-seq	HepG2	richard-myers
ENCFF006FDF	ENCDO615NVN	ChIP-seq	foreskin keratinocyte	michael-snyder
ENCFF006HDB	ENCDO119FJJ	ChIP-seq	VCaP	michael-snyder
ENCFF006NUZ	ENCDO000AAE	ChIP-seq	MCF-7	michael-snyder
ENCFF006QBH	ENCDO000AAC	ChIP-seq	HepG2	john-stamatoyannopoulos
ENCFF006RYF	ENCDO000AAD	ChIP-seq	K562	michael-snyder
ENCFF006UXO	ENCDO000AAD	ChIP-seq	K562	richard-myers
ENCFF006ZCS	ENCDO000AAE	ChIP-seq	MCF-7	bradley-bernstein
ENCFF006ZYE	ENCDO000AAE	ChIP-seq	MCF-7	bradley-bernstein
ENCFF007CIX	ENCDO000AAD	ChIP-seq	K562	xiang-dong-fu
ENCFF007DFB	ENCDO271OUW	ChIP-seq	lower leg skin	michael-snyder
ENCFF007GLP	ENCDO840PTG	ChIP-seq	ES-I3	bradley-bernstein
ENCFF007JEJ	ENCDO451RUA	ChIP-seq	esophagus squamous epithelium	michael-snyder
ENCFF007JUP	ENCDO222AAA	ChIP-seq	H9	bing-ren
ENCFF007KSK	ENCDO222AAA	ChIP-seq	radial glial cell	bradley-bernstein
ENCFF007NTA	ENCDO845WKR	DNase-seq	prostate gland	john-stamatoyannopoulos
ENCFF007QRK	ENCDO271AAA	ChIP-seq	osteoblast	bradley-bernstein
ENCFF007UHY	ENCDO000AAE	ChIP-seq	MCF-7	michael-snyder
ENCFF007VAF	ENCDO000AAW	ChIP-seq	mesendoderm	bing-ren
ENCFF007VCY	ENCDO000AAW	ChIP-seq	H1-hESC	bradley-bernstein
ENCFF007WHO	ENCDO000ABD	ChIP-seq	SK-N-SH	bradley-bernstein
ENCFF007XGO	ENCDO810BYC	ChIP-seq	kidney epithelial cell	john-stamatoyannopoulos
ENCFF007YGP	ENCDO119ASK	ChIP-seq	small intestine	john-stamatoyannopoulos
ENCFF007ZNX	ENCDO000AAW	ChIP-seq	H1-hESC	bradley-bernstein
ENCFF008CNQ	ENCDO000AAB	ChIP-seq	HeLa-S3	michael-snyder
ENCFF008FMW	ENCDO336AAA	ChIP-seq	GM23248	bradley-bernstein
ENCFF008FSM	ENCDO711IWZ	ChIP-seq	muscle of leg	john-stamatoyannopoulos
ENCFF008HXJ	ENCDO000ABF	ChIP-seq	HEK293	michael-snyder
ENCFF008KZY	ENCDO453STB	DNase-seq	right kidney	john-stamatoyannopoulos
ENCFF008NUZ	ENCDO000AAE	ChIP-seq	MCF-7	michael-snyder
ENCFF008PUA	ENCDO000AAE	ChIP-seq	MCF-7	michael-snyder
ENCFF008VCJ	ENCDO527XLA	DNase-seq	adrenal gland	john-stamatoyannopoulos
ENCFF008XDT	ENCDO000AAZ	polyA RNA-seq	A549	richard-myers
ENCFF008ZST	ENCDO000AAP	ChIP-seq	MCF 10A	kevin-struhl
ENCFF009AIP	ENCDO924HBJ	ChIP-seq	cardiac muscle cell	bradley-bernstein
ENCFF009AWC	ENCDO268AAA	polyA RNA-seq	keratinocyte	thomas-gingeras
ENCFF009IOW	ENCDO000AAW	ChIP-seq	H1-hESC	bing-ren
ENCFF009JNQ	ENCDO058AAA	ChIP-seq	urinary bladder	bing-ren
ENCFF009LSN	ENCDO220OYR	ChIP-seq	NCI-H929	bradley-bernstein
ENCFF009NVQ	ENCDO000AAW	ChIP-seq	H1-hESC	bradley-bernstein
ENCFF009QKI	ENCDO000ABE	ChIP-seq	HCT116	peggy-farnham
ENCFF009TYW	ENCDO000AAK	polyA RNA-seq	GM12878	thomas-gingeras
ENCFF009VFJ	ENCDO115AAA	ChIP-seq	B cell	bradley-bernstein
ENCFF009YDK	ENCDO267PTG	total RNA-seq	NCI-H460	thomas-gingeras
ENCFF009ZXV	ENCDO000AAD	ChIP-seq	K562	kevin-white
ENCFF010BJQ	ENCDO343AAA	ChIP-seq	mammary epithelial cell	john-stamatoyannopoulos
ENCFF010EZQ	ENCDO834SRG	ChIP-seq	osteoblast	bradley-bernstein
ENCFF010NOR	ENCDO000AAR	ChIP-seq	PFSK-1	richard-myers
ENCFF010NVQ	ENCDO000ABF	ChIP-seq	HEK293	michael-snyder
ENCFF010OCL	ENCDO000AAD	ChIP-seq	K562	michael-snyder
ENCFF010OTF	ENCDO987OSE	total RNA-seq	MG63	thomas-gingeras
ENCFF010PHH	ENCDO000ABE	ChIP-seq	HCT116	bradley-bernstein
ENCFF010SYN	ENCDO424HVB	ChIP-seq	pancreas	bing-ren
ENCFF010VRA	ENCDO000ADG	ChIP-seq	NB4	john-stamatoyannopoulos
ENCFF010ZJB	ENCDO000ABF	ChIP-seq	HEK293	michael-snyder
ENCFF011BPU	ENCDO697GBW	ChIP-seq	MM.1S	bradley-bernstein
ENCFF011CRJ	ENCDO697GBW	ChIP-seq	MM.1S	bradley-bernstein
ENCFF011EAN	ENCDO341AAA	polyA RNA-seq	endothelial cell of umbilical vein	thomas-gingeras
ENCFF011EEZ	ENCDO000AAZ	ChIP-seq	A549	michael-snyder
ENCFF011FXS	ENCDO000AAD	ChIP-seq	K562	michael-snyder
ENCFF011LYW	ENCDO349AAA	ChIP-seq	PC-3	bradley-bernstein
ENCFF011MCR	ENCDO000AAD	ChIP-seq	K562	michael-snyder
ENCFF011TZB	ENCDO373ZSZ	DNase-seq	AG09319	john-stamatoyannopoulos
ENCFF011UGW	ENCDO000AAG	DNase-seq	EL	john-stamatoyannopoulos
ENCFF011USL	ENCDO719HIY	ChIP-seq	22Rv1	michael-snyder
ENCFF012BUS	ENCDO459DTQ	ChIP-seq	common myeloid progenitor, CD34-positive	bradley-bernstein
ENCFF012EGY	ENCDO000AAC	ChIP-seq	HepG2	xiang-dong-fu
ENCFF012IGR	ENCDO000AAD	ChIP-seq	K562	richard-myers
ENCFF012NGZ	ENCDO058AAA	ChIP-seq	sigmoid colon	bing-ren
ENCFF012OUS	ENCDO336AAA	ChIP-seq	GM23338	bradley-bernstein
ENCFF012WQF	ENCDO058AAA	polyA RNA-seq	pancreas	joe-ecker
ENCFF012XJU	ENCDO000AAC	ChIP-seq	HepG2	richard-myers
ENCFF013JXB	ENCDO000AAK	ChIP-seq	GM12878	richard-myers
ENCFF013KEQ	ENCDO592CQV	ChIP-seq	iPS DF 19.11	bing-ren
ENCFF013RJA	ENCDO175XVW	ChIP-seq	iPS-20b	bradley-bernstein
ENCFF013TMF	ENCDO000AAC	ChIP-seq	HepG2	xiang-dong-fu
ENCFF013WTE	ENCDO000AAD	ChIP-seq	K562	michael-snyder
ENCFF013XJQ	ENCDO271OUW	ChIP-seq	suprapubic skin	richard-myers
ENCFF013XVD	ENCDO000AAC	ChIP-seq	HepG2	michael-snyder
ENCFF014ABI	ENCDO000AAD	ChIP-seq	K562	michael-snyder
ENCFF014AIG	ENCDO845WKR	ChIP-seq	thyroid gland	bradley-bernstein
ENCFF014CGA	ENCDO265AAA	ChIP-seq	CD14-positive monocyte	bradley-bernstein
ENCFF014EKJ	ENCDO697GBW	ChIP-seq	MM.1S	bradley-bernstein
ENCFF014FCH	ENCDO000ABE	ChIP-seq	HCT116	bradley-bernstein
ENCFF014NCD	ENCDO000ABF	ChIP-seq	HEK293	michael-snyder
ENCFF014QVX	ENCDO005EGE	ChIP-seq	foreskin keratinocyte	michael-snyder
ENCFF014SDL	ENCDO000ABF	ChIP-seq	HEK293	michael-snyder
ENCFF014SFP	ENCDO000AAD	ChIP-seq	K562	michael-snyder
ENCFF014SGL	ENCDO000ABF	ChIP-seq	HEK293	michael-snyder
ENCFF014UOC	ENCDO845WKR	ChIP-seq	transverse colon	richard-myers
ENCFF014XIN	ENCDO000ABB	ChIP-seq	Panc1	peggy-farnham
ENCFF014YFY	ENCDO000ABF	ChIP-seq	HEK293	michael-snyder
ENCFF014ZPA	ENCDO527XLA	DNase-seq	muscle of leg	john-stamatoyannopoulos
ENCFF015DEA	ENCDO064AAA	total RNA-seq	occipital lobe	thomas-gingeras
ENCFF015ENZ	ENCDO237NAG	DNase-seq	kidney	john-stamatoyannopoulos
ENCFF015KCD	ENCDO000AAC	ChIP-seq	HepG2	richard-myers
ENCFF015LGN	ENCDO000AAW	ChIP-seq	H1-hESC	richard-myers
ENCFF015UDF	ENCDO114AAA	ChIP-seq	B cell	bradley-bernstein
ENCFF015YIT	ENCDO000AAK	ChIP-seq	GM12878	bradley-bernstein
ENCFF016ARQ	ENCDO451RUA	total RNA-seq	adrenal gland	thomas-gingeras
ENCFF016BGY	ENCDO271OUW	ChIP-seq	subcutaneous adipose tissue	michael-snyder
ENCFF016CXM	ENCDO000ABD	ChIP-seq	SK-N-SH	bradley-bernstein
ENCFF016IUZ	ENCDO478OMA	ChIP-seq	heart left ventricle	bing-ren
ENCFF016KBF	ENCDO355AAA	ChIP-seq	OCI-LY3	bradley-bernstein
ENCFF016MFU	ENCDO000AAD	ChIP-seq	K562	richard-myers
ENCFF016PVN	ENCDO133EXU	ChIP-seq	KMS-11	bradley-bernstein
ENCFF016VTV	ENCDO000ACX	DNase-seq	LNCaP clone FGC	john-stamatoyannopoulos
ENCFF017GGC	ENCDO058AAA	ChIP-seq	stomach	bing-ren
ENCFF017SPM	ENCDO000AAZ	ChIP-seq	A549	bradley-bernstein
ENCFF017WNE	ENCDO000ABF	ChIP-seq	HEK293T	michael-snyder
ENCFF017XRP	ENCDO844VGJ	ChIP-seq	iPS-18c	bradley-bernstein
ENCFF017YFK	ENCDO336AAA	ChIP-seq	GM23338	richard-myers
ENCFF018ELX	ENCDO060AAA	ChIP-seq	liver	richard-myers
ENCFF018KVH	ENCDO000ABF	ChIP-seq	HEK293	michael-snyder
ENCFF018OZB	ENCDO478OMA	ChIP-seq	psoas muscle	bing-ren
ENCFF018SKU	ENCDO221AAA	ChIP-seq	cardiac mesoderm	john-stamatoyannopoulos
ENCFF018TGS	ENCDO793LXB	ChIP-seq	transverse colon	richard-myers
ENCFF018XQD	ENCDO793LXB	ChIP-seq	suprapubic skin	michael-snyder
ENCFF019FLT	ENCDO000AAC	ChIP-seq	HepG2	richard-myers
ENCFF019FWR	ENCDO119ASK	ChIP-seq	small intestine	john-stamatoyannopoulos
ENCFF019LID	ENCDO222AAA	ChIP-seq	hepatocyte	bradley-bernstein
ENCFF019NMV	ENCDO000AAD	ChIP-seq	K562	michael-snyder
ENCFF019PGF	ENCDO000AAW	ChIP-seq	neural stem progenitor cell	bing-ren
ENCFF019SDP	ENCDO000AAC	ChIP-seq	HepG2	xiang-dong-fu
ENCFF019XCK	ENCDO000AAK	ChIP-seq	GM12878	richard-myers
ENCFF020BND	ENCDO000AAZ	ChIP-seq	A549	vishwanath-iyer
ENCFF020EIS	ENCDO000AAE	ChIP-seq	MCF-7	michael-snyder
ENCFF020GGX	ENCDO000ABF	ChIP-seq	HEK293	john-stamatoyannopoulos
ENCFF020GHN	ENCDO647EYG	DNase-seq	lung	john-stamatoyannopoulos
ENCFF020GML	ENCDO000AAW	ChIP-seq	H1-hESC	bradley-bernstein
ENCFF020JKV	ENCDO338AAA	polyA RNA-seq	SK-MEL-5	thomas-gingeras
ENCFF020MRS	ENCDO000AAR	ChIP-seq	PFSK-1	richard-myers
ENCFF020OIX	ENCDO000ABG	ChIP-seq	GM06990	john-stamatoyannopoulos
ENCFF020SWF	ENCDO265AAA	ChIP-seq	CD14-positive monocyte	bradley-bernstein
ENCFF020TIU	ENCDO000AAC	ChIP-seq	HepG2	richard-myers
ENCFF020VFT	ENCDO793LXB	ChIP-seq	thyroid gland	bradley-bernstein
ENCFF020YCC	ENCDO734LQV	ChIP-seq	HUES6	bradley-bernstein
ENCFF021AMB	ENCDO000AAB	ChIP-seq	HeLa-S3	bradley-bernstein
ENCFF021EOQ	ENCDO000AAC	ChIP-seq	HepG2	xiang-dong-fu
ENCFF021FPF	ENCDO000ABF	ChIP-seq	HEK293	michael-snyder
ENCFF021FUK	ENCDO000AAZ	ChIP-seq	A549	vishwanath-iyer
ENCFF021JJL	ENCDO271OUW	ChIP-seq	breast epithelium	michael-snyder
ENCFF021ONB	ENCDO222AAA	ChIP-seq	neural progenitor cell	bradley-bernstein
ENCFF021QKM	ENCDO000AAD	ChIP-seq	K562	michael-snyder
ENCFF021SBT	ENCDO000AAD	ChIP-seq	K562	xiang-dong-fu
ENCFF021UBI	ENCDO000AAC	ChIP-seq	HepG2	xiang-dong-fu
ENCFF022ACL	ENCDO227AAA	ChIP-seq	astrocyte of the cerebellum	john-stamatoyannopoulos
ENCFF022LGC	ENCDO000AAW	ChIP-seq	mesenchymal stem cell	bing-ren
ENCFF022NXD	ENCDO424HVB	ChIP-seq	ovary	bing-ren
ENCFF022PJN	ENCDO845WKR	DNase-seq	upper lobe of left lung	john-stamatoyannopoulos
ENCFF022SRG	ENCDO000ABD	polyA RNA-seq	SK-N-SH	thomas-gingeras
ENCFF022SZB	ENCDO000ABB	ChIP-seq	Panc1	peggy-farnham
ENCFF023ADT	ENCDO000AAD	ChIP-seq	K562	michael-snyder
ENCFF023JUD	ENCDO000AAD	ChIP-seq	K562	kevin-white
ENCFF023KFW	ENCDO023AAA	total RNA-seq	bronchial epithelial cell	thomas-gingeras
ENCFF023NTM	ENCDO000AAW	ChIP-seq	H1-hESC	richard-myers
ENCFF023TEL	ENCDO551FXN	ChIP-seq	endothelial cell of umbilical vein	bradley-bernstein
ENCFF023YMB	ENCDO000AAD	ChIP-seq	K562	richard-myers
ENCFF023YTY	ENCDO000AAC	ChIP-seq	HepG2	richard-myers
ENCFF024GDR	ENCDO000ABF	ChIP-seq	HEK293	michael-snyder
ENCFF024MPE	ENCDO000AAD	ChIP-seq	K562	michael-snyder
ENCFF024NTE	ENCDO058AAA	ChIP-seq	heart left ventricle	bing-ren
ENCFF024RZN	ENCDO615NVN	ChIP-seq	foreskin keratinocyte	michael-snyder
ENCFF024URI	ENCDO132ASK	polyA RNA-seq	thymus	john-stamatoyannopoulos
ENCFF024WOG	ENCDO336AAA	ChIP-seq	GM23338	richard-myers
ENCFF025AHN	ENCDO271OUW	ChIP-seq	esophagus muscularis mucosa	richard-myers
ENCFF025EMH	ENCDO000AAS	ChIP-seq	endothelial cell of umbilical vein	richard-myers
ENCFF025JEN	ENCDO000AAK	ChIP-seq	GM12878	michael-snyder
ENCFF025OET	ENCDO000AAC	ChIP-seq	HepG2	richard-myers
ENCFF025PCK	ENCDO058AAA	ChIP-seq	pancreas	bing-ren
ENCFF025QEQ	ENCDO271OUW	DNase-seq	stomach	john-stamatoyannopoulos
ENCFF025QGP	ENCDO000ADT	ChIP-seq	WERI-Rb-1	john-stamatoyannopoulos
ENCFF025UDZ	ENCDO000ABD	ChIP-seq	SK-N-SH	richard-myers
ENCFF025ZGL	ENCDO845WKR	ChIP-seq	Peyer's patch	michael-snyder
ENCFF026ARN	ENCDO000ABF	ChIP-seq	HEK293	michael-snyder
ENCFF026CSY	ENCDO000AAK	ChIP-seq	GM12878	kevin-struhl
ENCFF026CWS	ENCDO271OUW	total RNA-seq	stomach	thomas-gingeras
ENCFF026ECJ	ENCDO000AAX	ChIP-seq	IMR-90	bing-ren
ENCFF026EPL	ENCDO336AAA	total RNA-seq	GM23338	thomas-gingeras
ENCFF026KPG	ENCDO451RUA	ChIP-seq	transverse colon	bradley-bernstein
ENCFF026NGK	ENCDO000AAD	ChIP-seq	K562	michael-snyder
ENCFF026ZLM	ENCDO000ABF	ChIP-seq	HEK293	michael-snyder
ENCFF027DJS	ENCDO060AAA	polyA RNA-seq	liver	barbara-wold
ENCFF027EKQ	ENCDO271OUW	ChIP-seq	stomach	michael-snyder
ENCFF027GJA	ENCDO000AAM	ChIP-seq	HL-60	richard-myers
ENCFF027GOA	ENCDO271OUW	ChIP-seq	adrenal gland	michael-snyder
ENCFF027IGH	ENCDO268AAA	polyA RNA-seq	keratinocyte	thomas-gingeras
ENCFF027IJX	ENCDO916IIE	ChIP-seq	astrocyte	bradley-bernstein
ENCFF027IZI	ENCDO000AAW	ChIP-seq	neural stem progenitor cell	bing-ren
ENCFF027JAH	ENCDO171HMD	polyA RNA-seq	muscle of leg	john-stamatoyannopoulos
ENCFF027SPN	ENCDO000ABF	ChIP-seq	HEK293	michael-snyder
ENCFF028CUJ	ENCDO000AAK	ChIP-seq	GM12878	michael-snyder
ENCFF028DDF	ENCDO000ACW	total RNA-seq	LHCN-M2	thomas-gingeras
ENCFF028EVJ	ENCDO338AAA	total RNA-seq	SK-MEL-5	thomas-gingeras
ENCFF028HLI	ENCDO551FXN	ChIP-seq	endothelial cell of umbilical vein	bradley-bernstein
ENCFF028JOY	ENCDO000AAZ	ChIP-seq	A549	richard-myers
ENCFF028LDS	ENCDO000AAE	ChIP-seq	MCF-7	bradley-bernstein
ENCFF028PXI	ENCDO336AAA	ChIP-seq	bipolar neuron	richard-myers
ENCFF028RMR	ENCDO000AAP	ChIP-seq	MCF 10A	kevin-struhl
ENCFF028VLE	ENCDO222AAA	ChIP-seq	neural progenitor cell	bradley-bernstein
ENCFF029BUR	ENCDO451RUA	ChIP-seq	testis	michael-snyder
ENCFF029BWR	ENCDO000AAE	ChIP-seq	MCF-7	michael-snyder
ENCFF029EFI	ENCDO064AAA	total RNA-seq	liver	thomas-gingeras
ENCFF029GAR	ENCDO845WKR	ChIP-seq	spleen	michael-snyder
ENCFF029MNN	ENCDO000AAS	ChIP-seq	endothelial cell of umbilical vein	vishwanath-iyer
ENCFF029WHD	ENCDO000AAC	ChIP-seq	HepG2	bradley-bernstein
ENCFF030DCL	ENCDO000AAD	DNase-seq	K562	john-stamatoyannopoulos
ENCFF030FCA	ENCDO336AAA	ChIP-seq	bipolar neuron	bradley-bernstein
ENCFF030IMV	ENCDO830BUW	ChIP-seq	mammary epithelial cell	bradley-bernstein
ENCFF030JHL	ENCDO000ABF	ChIP-seq	HEK293	michael-snyder
ENCFF030JIY	ENCDO000AAC	ChIP-seq	HepG2	richard-myers
ENCFF030QXK	ENCDO342AAA	ChIP-seq	endothelial cell of umbilical vein	john-stamatoyannopoulos
ENCFF030RRK	ENCDO349AAA	ChIP-seq	PC-3	bradley-bernstein
ENCFF030VNO	ENCDO000AAD	ChIP-seq	K562	michael-snyder
ENCFF031AVI	ENCDO000ABF	ChIP-seq	HEK293	michael-snyder
ENCFF031EGX	ENCDO222AAA	ChIP-seq	smooth muscle cell	bradley-bernstein
ENCFF031HZQ	ENCDO000ABF	ChIP-seq	HEK293	michael-snyder
ENCFF031NSG	ENCDO352AAA	ChIP-seq	DOHH2	bradley-bernstein
ENCFF031OJV	ENCDO341XKY	ChIP-seq	myotube	bradley-bernstein
ENCFF031PSI	ENCDO000AAW	ChIP-seq	H1-hESC	bradley-bernstein
ENCFF031TWZ	ENCDO000AAC	ChIP-seq	HepG2	richard-myers
ENCFF031UYH	ENCDO087TLK	DNase-seq	small intestine	john-stamatoyannopoulos
ENCFF031XNE	ENCDO000AAC	ChIP-seq	HepG2	richard-myers
ENCFF032DFJ	ENCDO028NGF	polyA RNA-seq	CD8-positive, alpha-beta T cell	john-stamatoyannopoulos
ENCFF032EMH	ENCDO000AAK	ChIP-seq	GM12878	michael-snyder
ENCFF032EXY	ENCDO000AAD	ChIP-seq	K562	richard-myers
ENCFF032FTQ	ENCDO711IWZ	ChIP-seq	muscle of leg	john-stamatoyannopoulos
ENCFF032GHF	ENCDO000AAK	ChIP-seq	GM12878	richard-myers
ENCFF032JWA	ENCDO000AAD	ChIP-seq	K562	michael-snyder
ENCFF032SBV	ENCDO000AAD	ChIP-seq	K562	peggy-farnham
ENCFF032SQZ	ENCDO000ABC	ChIP-seq	SK-N-MC	richard-myers
ENCFF032WUR	ENCDO000AAK	ChIP-seq	GM12878	richard-myers
ENCFF032YRW	ENCDO676JUB	DNase-seq	muscle of leg	john-stamatoyannopoulos
ENCFF033CIS	ENCDO000ACV	ChIP-seq	Ishikawa	richard-myers
ENCFF033PRP	ENCDO000AAD	ChIP-seq	K562	michael-snyder
ENCFF033RQG	ENCDO592CQV	DNase-seq	iPS DF 19.7	john-stamatoyannopoulos
ENCFF033TPO	ENCDO115AAA	ChIP-seq	B cell	john-stamatoyannopoulos
ENCFF033XVW	ENCDO845WKR	ChIP-seq	body of pancreas	bradley-bernstein
ENCFF033YSR	ENCDO793LXB	ChIP-seq	esophagus squamous epithelium	michael-snyder
ENCFF034LVU	ENCDO271OUW	total RNA-seq	adrenal gland	thomas-gingeras
ENCFF034NHE	ENCDO000AAC	ChIP-seq	HepG2	michael-snyder
ENCFF034QZH	ENCDO058AAA	ChIP-seq	heart right ventricle	bing-ren
ENCFF034SMD	ENCDO793LXB	ChIP-seq	sigmoid colon	michael-snyder
ENCFF035ABK	ENCDO028NGF	ChIP-seq	T-cell	john-stamatoyannopoulos
ENCFF035CWR	ENCDO000ABD	ChIP-seq	SK-N-SH	bradley-bernstein
ENCFF035KSO	ENCDO424HVB	ChIP-seq	aorta	bing-ren
ENCFF035LOI	ENCDO000AAK	ChIP-seq	GM12878	bradley-bernstein
ENCFF035OEE	ENCDO236AAA	DNase-seq	fibroblast of mammary gland	john-stamatoyannopoulos
ENCFF035OKO	ENCDO000AAZ	ChIP-seq	A549	michael-snyder
ENCFF035UZT	ENCDO222AAA	ChIP-seq	H9	bradley-bernstein
ENCFF035ZYM	ENCDO000AAD	ChIP-seq	K562	michael-snyder
ENCFF036ENS	ENCDO106AAA	DNase-seq	bronchial epithelial cell	john-stamatoyannopoulos
ENCFF036FAR	ENCDO000ABF	ChIP-seq	HEK293	michael-snyder
ENCFF036FPS	ENCDO222AAA	ChIP-seq	H9	bing-ren
ENCFF036GYH	ENCDO000AAD	ChIP-seq	K562	michael-snyder
ENCFF036KII	ENCDO000ABF	ChIP-seq	HEK293	peggy-farnham
ENCFF036MJJ	ENCDO000AAC	ChIP-seq	HepG2	bradley-bernstein
ENCFF036PVG	ENCDO845WKR	ChIP-seq	suprapubic skin	richard-myers
ENCFF036PXS	ENCDO000AAW	ChIP-seq	trophoblast cell	bing-ren
ENCFF036SLY	ENCDO000AAW	ChIP-seq	H1-hESC	richard-myers
ENCFF037AFT	ENCDO000AAD	polyA RNA-seq	K562	thomas-gingeras
ENCFF037BXU	ENCDO000AAD	ChIP-seq	K562	richard-myers
ENCFF037DLB	ENCDO000AAW	ChIP-seq	H1-hESC	michael-snyder
ENCFF037EJX	ENCDO000AAP	ChIP-seq	MCF 10A	kevin-struhl
ENCFF037HFH	ENCDO793LXB	ChIP-seq	uterus	michael-snyder
ENCFF037HKI	ENCDO221AAA	ChIP-seq	cardiac mesoderm	john-stamatoyannopoulos
ENCFF037JQU	ENCDO000AAD	ChIP-seq	K562	richard-myers
ENCFF037ORH	ENCDO222AAA	total RNA-seq	neural progenitor cell	thomas-gingeras
ENCFF037RFR	ENCDO830BUW	ChIP-seq	mammary epithelial cell	bradley-bernstein
ENCFF037RQQ	ENCDO000AAK	ChIP-seq	GM12878	michael-snyder
ENCFF037SCG	ENCDO336AAA	ChIP-seq	GM23338	bradley-bernstein
ENCFF038DTA	ENCDO000AAC	ChIP-seq	HepG2	michael-snyder
ENCFF038JFX	ENCDO033CRF	total RNA-seq	HT1080	thomas-gingeras
ENCFF038JTR	ENCDO000AAD	ChIP-seq	K562	bradley-bernstein
ENCFF038LCM	ENCDO000AAX	ChIP-seq	IMR-90	michael-snyder
ENCFF038LGE	ENCDO085ZKK	ChIP-seq	ACC112	bradley-bernstein
ENCFF038ZIR	ENCDO221AAA	ChIP-seq	cardiac mesoderm	john-stamatoyannopoulos
ENCFF039AQK	ENCDO647UHQ	ChIP-seq	PC-9	bradley-bernstein
ENCFF039BUJ	ENCDO060AAA	ChIP-seq	liver	richard-myers
ENCFF039CDA	ENCDO000AAW	ChIP-seq	trophoblast cell	bing-ren
ENCFF039EAK	ENCDO478OMA	ChIP-seq	thymus	bing-ren
ENCFF039HBE	ENCDO000AAX	ChIP-seq	IMR-90	michael-snyder
ENCFF039JZT	ENCDO793LXB	ChIP-seq	body of pancreas	bradley-bernstein
ENCFF039LPD	ENCDO268AAA	ChIP-seq	keratinocyte	bradley-bernstein
ENCFF039LVA	ENCDO222AAA	ChIP-seq	neural stem progenitor cell	bradley-bernstein
ENCFF039NMI	ENCDO307OVZ	DNase-seq	spleen	john-stamatoyannopoulos
ENCFF039ZOY	ENCDO000AAW	ChIP-seq	trophoblast cell	bing-ren
ENCFF039ZSA	ENCDO353AAA	ChIP-seq	SU-DHL-6	bradley-bernstein
ENCFF040FFN	ENCDO000AAD	ChIP-seq	K562	peggy-farnham
ENCFF040GAR	ENCDO000ABF	ChIP-seq	HEK293T	michael-snyder
ENCFF040NGJ	ENCDO027VXA	ChIP-seq	A673	bradley-bernstein
ENCFF040OBI	ENCDO000AAE	ChIP-seq	MCF-7	richard-myers
ENCFF040TJZ	ENCDO845WKR	ChIP-seq	gastrocnemius medialis	bradley-bernstein
ENCFF040UMF	ENCDO845WKR	ChIP-seq	stomach	michael-snyder
ENCFF040UVQ	ENCDO341XKY	ChIP-seq	skeletal muscle myoblast	bradley-bernstein
ENCFF041AGD	ENCDO000ABF	ChIP-seq	HEK293	michael-snyder
ENCFF041ENO	ENCDO000ABF	ChIP-seq	HEK293	michael-snyder
ENCFF041FIR	ENCDO222AAA	total RNA-seq	hepatocyte	thomas-gingeras
ENCFF041GWT	ENCDO000AAE	ChIP-seq	MCF-7	michael-snyder
ENCFF041GYN	ENCDO555CMC	polyA RNA-seq	small intestine	john-stamatoyannopoulos
ENCFF041VKO	ENCDO000AAD	ChIP-seq	K562	richard-myers
ENCFF041XFO	ENCDO000AAR	ChIP-seq	PFSK-1	richard-myers
ENCFF041ZFB	ENCDO000ABC	ChIP-seq	SK-N-MC	richard-myers
ENCFF042DKS	ENCDO916IIE	ChIP-seq	astrocyte	bradley-bernstein
ENCFF042EVY	ENCDO000AAD	polyA RNA-seq	K562	barbara-wold
ENCFF042GNN	ENCDO000AAK	ChIP-seq	GM12878	richard-myers
ENCFF042HRP	ENCDO000AAD	ChIP-seq	K562	michael-snyder
ENCFF042NBZ	ENCDO000AAE	ChIP-seq	MCF-7	michael-snyder
ENCFF042NYM	ENCDO000ABB	DNase-seq	Panc1	john-stamatoyannopoulos
ENCFF042SCZ	ENCDO000AAD	ChIP-seq	K562	vishwanath-iyer
ENCFF042SFT	ENCDO000AAD	ChIP-seq	K562	michael-snyder
ENCFF042TIU	ENCDO000AAW	ChIP-seq	mesendoderm	bing-ren
ENCFF042TMG	ENCDO060AAA	ChIP-seq	liver	richard-myers
ENCFF042VVP	ENCDO000AAD	total RNA-seq	K562	brenton-graveley
ENCFF042ZNZ	ENCDO000AAK	ChIP-seq	GM12878	michael-snyder
ENCFF043BND	ENCDO000ABF	ChIP-seq	HEK293	michael-snyder
ENCFF043DRS	ENCDO058TGV	ChIP-seq	lung	bradley-bernstein
ENCFF043FHU	ENCDO012PVK	polyA RNA-seq	left lung	john-stamatoyannopoulos
ENCFF043GGB	ENCDO027VXA	ChIP-seq	A673	bradley-bernstein
ENCFF043HLL	ENCDO175XVW	ChIP-seq	iPS-20b	bradley-bernstein
ENCFF043JNP	ENCDO336AAA	ChIP-seq	GM23248	bradley-bernstein
ENCFF043KRO	ENCDO082FOL	ChIP-seq	neutrophil	bradley-bernstein
ENCFF043MFS	ENCDO924HBJ	ChIP-seq	cardiac muscle cell	bradley-bernstein
ENCFF043MVG	ENCDO000AAE	ChIP-seq	MCF-7	michael-snyder
ENCFF043QJY	ENCDO000ADH	ChIP-seq	NT2/D1	peggy-farnham
ENCFF043VGM	ENCDO000AAW	ChIP-seq	trophoblast cell	bing-ren
ENCFF043VGV	ENCDO000AAE	ChIP-seq	MCF-7	michael-snyder
ENCFF044HBE	ENCDO424FTP	polyA RNA-seq	HUES64	bradley-bernstein
ENCFF044JWC	ENCDO126IGB	DNase-seq	right kidney	john-stamatoyannopoulos
ENCFF044MEQ	ENCDO000AAB	ChIP-seq	HeLa-S3	richard-myers
ENCFF044MLU	ENCDO000AAD	ChIP-seq	K562	xiang-dong-fu
ENCFF044SVI	ENCDO000AAP	ChIP-seq	MCF 10A	kevin-struhl
ENCFF044VLF	ENCDO442SWC	ChIP-seq	AG10803	john-stamatoyannopoulos
ENCFF044VWD	ENCDO222AAA	ChIP-seq	hepatocyte	bradley-bernstein
ENCFF044ZGL	ENCDO000AAD	ChIP-seq	K562	michael-snyder
ENCFF045IIX	ENCDO000AAW	ChIP-seq	H1-hESC	bradley-bernstein
ENCFF045NGS	ENCDO000AAD	ChIP-seq	K562	michael-snyder
ENCFF045NWB	ENCDO000AAD	ChIP-seq	K562	richard-myers
ENCFF045QEO	ENCDO222AAA	ChIP-seq	H9	bradley-bernstein
ENCFF046AZQ	ENCDO000AAD	ChIP-seq	K562	michael-snyder
ENCFF046BMR	ENCDO000AAB	ChIP-seq	HeLa-S3	michael-snyder
ENCFF046DVF	ENCDO732PDS	ChIP-seq	Loucy	bradley-bernstein
ENCFF046FQA	ENCDO000AAE	ChIP-seq	MCF-7	michael-snyder
ENCFF046GTS	ENCDO000AAC	ChIP-seq	HepG2	michael-snyder
ENCFF046LQD	ENCDO697GBW	ChIP-seq	MM.1S	bradley-bernstein
ENCFF046PRU	ENCDO924HBJ	ChIP-seq	cardiac muscle cell	bradley-bernstein
ENCFF046QRA	ENCDO424HVB	ChIP-seq	stomach	bing-ren
ENCFF046ZKX	ENCDO451RUA	ChIP-seq	subcutaneous adipose tissue	richard-myers
ENCFF047BBR	ENCDO000AAK	ChIP-seq	GM12878	michael-snyder
ENCFF047GDD	ENCDO001AAA	ChIP-seq	AG04450	john-stamatoyannopoulos
ENCFF047JRC	ENCDO513BVP	polyA RNA-seq	right renal cortex interstitium	john-stamatoyannopoulos
ENCFF047KQK	ENCDO350AAA	ChIP-seq	OCI-LY1	bradley-bernstein
ENCFF047KZC	ENCDO766MZV	polyA RNA-seq	muscle of back	john-stamatoyannopoulos
ENCFF047RXN	ENCDO000AAC	ChIP-seq	HepG2	vishwanath-iyer
ENCFF047UXO	ENCDO451RUA	ChIP-seq	body of pancreas	michael-snyder
ENCFF048GOA	ENCDO378UAU	DNase-seq	left renal pelvis	john-stamatoyannopoulos
ENCFF048JCA	ENCDO551FXN	ChIP-seq	endothelial cell of umbilical vein	bradley-bernstein
ENCFF048LDJ	ENCDO000ABF	ChIP-seq	HEK293	michael-snyder
ENCFF048MQV	ENCDO916IIE	ChIP-seq	astrocyte	bradley-bernstein
ENCFF048VJG	ENCDO424FTP	polyA RNA-seq	mesodermal cell	bradley-bernstein
ENCFF048WFD	ENCDO000AAC	ChIP-seq	HepG2	bradley-bernstein
ENCFF048WUM	ENCDO303AAA	ChIP-seq	keratinocyte	bradley-bernstein
ENCFF048ZHL	ENCDO670CKN	ChIP-seq	lung	bradley-bernstein
ENCFF048ZVK	ENCDO000ADQ	polyA RNA-seq	U-87 MG	richard-myers
ENCFF049AQB	ENCDO000ABF	ChIP-seq	HEK293T	michael-snyder
ENCFF049CMN	ENCDO271OUW	ChIP-seq	Peyer's patch	michael-snyder
ENCFF049EOL	ENCDO478OMA	ChIP-seq	lung	bing-ren
ENCFF049EXK	ENCDO424FTP	ChIP-seq	mesodermal cell	bradley-bernstein
ENCFF049HWT	ENCDO000AAC	ChIP-seq	HepG2	richard-myers
ENCFF049MEU	ENCDO353AAA	ChIP-seq	SU-DHL-6	bradley-bernstein
ENCFF049MPQ	ENCDO000AAE	ChIP-seq	MCF-7	michael-snyder
ENCFF049NHZ	ENCDO190HXC	ChIP-seq	B cell	john-stamatoyannopoulos
ENCFF050JBO	ENCDO845WKR	total RNA-seq	Peyer's patch	thomas-gingeras
ENCFF050JQO	ENCDO058AAA	ChIP-seq	aorta	bing-ren
ENCFF050MYB	ENCDO000ABF	ChIP-seq	HEK293	michael-snyder
ENCFF050NKD	ENCDO000AAE	ChIP-seq	MCF-7	michael-snyder
ENCFF050OQM	ENCDO000ADH	ChIP-seq	NT2/D1	peggy-farnham
ENCFF050OVJ	ENCDO336AAA	DNase-seq	GM23248	john-stamatoyannopoulos
ENCFF050SWL	ENCDO268AAA	polyA RNA-seq	keratinocyte	barbara-wold
ENCFF050WDN	ENCDO220OYR	ChIP-seq	NCI-H929	bradley-bernstein
ENCFF050WGA	ENCDO676JUB	polyA RNA-seq	placenta	john-stamatoyannopoulos
ENCFF050ZWR	ENCDO000AAD	ChIP-seq	K562	michael-snyder
ENCFF051HDO	ENCDO845WKR	ChIP-seq	transverse colon	michael-snyder
ENCFF051LGR	ENCDO000AAC	ChIP-seq	HepG2	michael-snyder
ENCFF051LWI	ENCDO000AAD	ChIP-seq	K562	michael-snyder
ENCFF051OAV	ENCDO000AAC	ChIP-seq	HepG2	richard-myers
ENCFF051OWS	ENCDO000AAK	ChIP-seq	GM12878	michael-snyder
ENCFF051OXL	ENCDO190HXC	ChIP-seq	CD4-positive, alpha-beta T cell	john-stamatoyannopoulos
ENCFF051QXN	ENCDO000ADH	ChIP-seq	NT2/D1	peggy-farnham
ENCFF051ZKE	ENCDO000AAX	ChIP-seq	IMR-90	bing-ren
ENCFF051ZZR	ENCDO000AAD	ChIP-seq	K562	peggy-farnham
ENCFF052BHL	ENCDO190HXC	ChIP-seq	CD8-positive, alpha-beta T cell	john-stamatoyannopoulos
ENCFF052CTR	ENCDO222AAA	ChIP-seq	neural stem progenitor cell	bradley-bernstein
ENCFF052FAL	ENCDO592CQV	DNase-seq	iPS DF 19.11	john-stamatoyannopoulos
ENCFF052KTV	ENCDO937OUY	DNase-seq	hematopoietic multipotent progenitor cell	john-stamatoyannopoulos
ENCFF052OHY	ENCDO000ABE	ChIP-seq	HCT116	john-stamatoyannopoulos
ENCFF052PXH	ENCDO000AAD	ChIP-seq	K562	richard-myers
ENCFF052RMO	ENCDO000AAM	ChIP-seq	HL-60	richard-myers
ENCFF052RXC	ENCDO424HVB	ChIP-seq	ovary	bing-ren
ENCFF052TDK	ENCDO000ABF	ChIP-seq	HEK293T	michael-snyder
ENCFF052TYC	ENCDO592CQV	ChIP-seq	iPS DF 19.11	bing-ren
ENCFF053FUQ	ENCDO027VXA	ChIP-seq	A673	bradley-bernstein
ENCFF053GYS	ENCDO058AAA	ChIP-seq	spleen	bing-ren
ENCFF053SKK	ENCDO000ABF	ChIP-seq	HEK293	michael-snyder
ENCFF053TRT	ENCDO133EXU	ChIP-seq	KMS-11	bradley-bernstein
ENCFF053ULL	ENCDO000AAD	ChIP-seq	K562	kevin-white
ENCFF053WUE	ENCDO000ABF	ChIP-seq	HEK293	michael-snyder
ENCFF053ZWM	ENCDO000AAC	ChIP-seq	HepG2	john-stamatoyannopoulos
ENCFF054DOO	ENCDO000AAC	ChIP-seq	HepG2	richard-myers
ENCFF054FYX	ENCDO000AAR	ChIP-seq	PFSK-1	richard-myers
ENCFF054ICK	ENCDO087TLK	DNase-seq	left kidney	john-stamatoyannopoulos
ENCFF054IPB	ENCDO608XKS	DNase-seq	left lung	john-stamatoyannopoulos
ENCFF054LVG	ENCDO000ACQ	ChIP-seq	BE2C	john-stamatoyannopoulos
ENCFF054MPE	ENCDO000AAC	ChIP-seq	HepG2	richard-myers
ENCFF054NRD	ENCDO222AAA	ChIP-seq	smooth muscle cell	bradley-bernstein
ENCFF054RMF	ENCDO793LXB	ChIP-seq	thyroid gland	bradley-bernstein
ENCFF054RVU	ENCDO000AAD	ChIP-seq	K562	kevin-white
ENCFF054RXE	ENCDO000AAD	polyA RNA-seq	K562	eric-lecuyer
ENCFF054SRM	ENCDO000ACR	ChIP-seq	Caco-2	john-stamatoyannopoulos
ENCFF054VLG	ENCDO000AAE	ChIP-seq	MCF-7	michael-snyder
ENCFF054XFW	ENCDO274AAA	ChIP-seq	mononuclear cell	peggy-farnham
ENCFF054XTB	ENCDO451RUA	ChIP-seq	sigmoid colon	richard-myers
ENCFF054ZTY	ENCDO412QUR	DNase-seq	CD8-positive, alpha-beta T cell	john-stamatoyannopoulos
ENCFF055EFE	ENCDO000AAE	ChIP-seq	MCF-7	michael-snyder
ENCFF055MXS	ENCDO342AAA	ChIP-seq	endothelial cell of umbilical vein	john-stamatoyannopoulos
ENCFF055NGW	ENCDO222AAA	ChIP-seq	smooth muscle cell	bradley-bernstein
ENCFF055NSH	ENCDO424HVB	polyA RNA-seq	aorta	joe-ecker
ENCFF055QIN	ENCDO000AAK	ChIP-seq	GM12878	michael-snyder
ENCFF055TUH	ENCDO000AAK	ChIP-seq	GM12878	richard-myers
ENCFF055UXI	ENCDO793LXB	ChIP-seq	Peyer's patch	michael-snyder
ENCFF055YVL	ENCDO000ABG	DNase-seq	GM06990	john-stamatoyannopoulos
ENCFF056GKK	ENCDO000ABF	ChIP-seq	HEK293T	michael-snyder
ENCFF056GPS	ENCDO000AAK	ChIP-seq	GM12878	bradley-bernstein
ENCFF056MQP	ENCDO355AAA	ChIP-seq	OCI-LY3	bradley-bernstein
ENCFF056PRJ	ENCDO000ABF	ChIP-seq	HEK293	michael-snyder
ENCFF056VRR	ENCDO000AAW	ChIP-seq	H1-hESC	richard-myers
ENCFF056YEU	ENCDO000AAD	ChIP-seq	K562	michael-snyder
ENCFF056YZX	ENCDO662IIE	DNase-seq	liver	john-stamatoyannopoulos
ENCFF057BJQ	ENCDO615NVN	ChIP-seq	foreskin keratinocyte	michael-snyder
ENCFF057NCM	ENCDO000AAD	ChIP-seq	K562	michael-snyder
ENCFF057OSU	ENCDO000AAC	ChIP-seq	HepG2	richard-myers
ENCFF057WPZ	ENCDO000AAD	ChIP-seq	K562	richard-myers
ENCFF058AEQ	ENCDO793LXB	ChIP-seq	right lobe of liver	bradley-bernstein
ENCFF058RPA	ENCDO670CKN	ChIP-seq	lung	bradley-bernstein
ENCFF058URJ	ENCDO000AAD	ChIP-seq	K562	michael-snyder
ENCFF058VAL	ENCDO000AAK	ChIP-seq	GM12878	kevin-struhl
ENCFF058VAU	ENCDO000AAD	ChIP-seq	K562	michael-snyder
ENCFF058VSR	ENCDO000AAK	ChIP-seq	GM12878	bradley-bernstein
ENCFF058YRS	ENCDO000ABF	ChIP-seq	HEK293	michael-snyder
ENCFF058ZWN	ENCDO000AAX	ChIP-seq	IMR-90	bing-ren
ENCFF059EWP	ENCDO451RUA	ChIP-seq	gastrocnemius medialis	bradley-bernstein
ENCFF059GQB	ENCDO000AAC	ChIP-seq	HepG2	michael-snyder
ENCFF059JFA	ENCDO000AAC	ChIP-seq	HepG2	richard-myers
ENCFF059PBQ	ENCDO001AAA	ChIP-seq	AG04449	john-stamatoyannopoulos
ENCFF059RHP	ENCDO000AAK	ChIP-seq	GM12878	richard-myers
ENCFF059RII	ENCDO000AAE	ChIP-seq	MCF-7	michael-snyder
ENCFF059XPJ	ENCDO000AAD	ChIP-seq	K562	michael-snyder
ENCFF060COT	ENCDO082FOL	ChIP-seq	neutrophil	bradley-bernstein
ENCFF060JAA	ENCDO232AAA	ChIP-seq	HFF-Myc	john-stamatoyannopoulos
ENCFF060NHQ	ENCDO000ABF	ChIP-seq	HEK293	michael-snyder
ENCFF060OKK	ENCDO000AAZ	ChIP-seq	A549	bradley-bernstein
ENCFF060ONJ	ENCDO916IIE	ChIP-seq	astrocyte	bradley-bernstein
ENCFF060PRQ	ENCDO271OUW	total RNA-seq	spleen	thomas-gingeras
ENCFF060PYR	ENCDO341XKY	ChIP-seq	skeletal muscle myoblast	bradley-bernstein
ENCFF060RLW	ENCDO000ABF	ChIP-seq	HEK293	michael-snyder
ENCFF060SXE	ENCDO351AAA	ChIP-seq	OCI-LY7	bradley-bernstein
ENCFF060SXP	ENCDO000AAX	polyA RNA-seq	IMR-90	thomas-gingeras
ENCFF060TFC	ENCDO442SWC	ChIP-seq	AG10803	john-stamatoyannopoulos
ENCFF060WKJ	ENCDO000AAW	ChIP-seq	H1-hESC	richard-myers
ENCFF060XMV	ENCDO000AAK	ChIP-seq	GM12878	richard-myers
ENCFF060YYI	ENCDO000ABF	ChIP-seq	HEK293	michael-snyder
ENCFF061BJE	ENCDO375VTO	DNase-seq	large intestine	john-stamatoyannopoulos
ENCFF061DSN	ENCDO424FTP	ChIP-seq	mesodermal cell	bradley-bernstein
ENCFF061ITH	ENCDO000AAD	ChIP-seq	K562	michael-snyder
ENCFF061KWB	ENCDO000AAE	ChIP-seq	MCF-7	michael-snyder
ENCFF061MPQ	ENCDO000AAZ	ChIP-seq	A549	michael-snyder
ENCFF061QOJ	ENCDO000AAD	ChIP-seq	K562	richard-myers
ENCFF061QYS	ENCDO793LXB	ChIP-seq	thyroid gland	michael-snyder
ENCFF062BRF	ENCDO336AAA	total RNA-seq	GM23248	thomas-gingeras
ENCFF062ESW	ENCDO000AAD	total RNA-seq	K562	thomas-gingeras
ENCFF062EUT	ENCDO000AAC	ChIP-seq	HepG2	michael-snyder
ENCFF062FML	ENCDO793LXB	ChIP-seq	vagina	richard-myers
ENCFF062OKC	ENCDO000AAD	ChIP-seq	K562	bradley-bernstein
ENCFF062OQW	ENCDO810BYC	ChIP-seq	kidney epithelial cell	john-stamatoyannopoulos
ENCFF062QHK	ENCDO697GBW	ChIP-seq	MM.1S	bradley-bernstein
ENCFF062SIS	ENCDO451RUA	ChIP-seq	omental fat pad	michael-snyder
ENCFF062URX	ENCDO000ABF	ChIP-seq	HEK293	michael-snyder
ENCFF062XGN	ENCDO845WKR	ChIP-seq	adrenal gland	bradley-bernstein
ENCFF063ABF	ENCDO000ABD	ChIP-seq	SK-N-SH	bradley-bernstein
ENCFF063AOD	ENCDO670CKN	ChIP-seq	kidney	bradley-bernstein
ENCFF063CLQ	ENCDO227AAA	ChIP-seq	brain microvascular endothelial cell	john-stamatoyannopoulos
ENCFF063DLZ	ENCDO000AAD	ChIP-seq	K562	michael-snyder
ENCFF063EVY	ENCDO341XKY	ChIP-seq	skeletal muscle myoblast	bradley-bernstein
ENCFF063HFX	ENCDO222AAA	ChIP-seq	neural progenitor cell	bradley-bernstein
ENCFF063MSS	ENCDO000AAE	ChIP-seq	MCF-7	michael-snyder
ENCFF063OFD	ENCDO190HXC	ChIP-seq	CD4-positive, alpha-beta T cell	john-stamatoyannopoulos
ENCFF063REV	ENCDO000ABA	polyA RNA-seq	T47D	richard-myers
ENCFF063SNY	ENCDO000ABF	ChIP-seq	HEK293	michael-snyder
ENCFF063WXN	ENCDO000ABF	ChIP-seq	HEK293	john-stamatoyannopoulos
ENCFF063XFA	ENCDO647UHQ	ChIP-seq	PC-9	bradley-bernstein
ENCFF064IOO	ENCDO000AAC	polyA RNA-seq	HepG2	thomas-gingeras
ENCFF064JKD	ENCDO882MMZ	ChIP-seq	liver	richard-myers
ENCFF064NBB	ENCDO451RUA	total RNA-seq	gastrocnemius medialis	thomas-gingeras
ENCFF064POH	ENCDO000AAD	ChIP-seq	K562	michael-snyder
ENCFF064SDE	ENCDO000AAX	ChIP-seq	IMR-90	bing-ren
ENCFF064TLT	ENCDO000AAD	ChIP-seq	K562	michael-snyder
ENCFF064TXC	ENCDO000ABF	ChIP-seq	HEK293	michael-snyder
ENCFF064TXR	ENCDO000ABC	ChIP-seq	SK-N-MC	bradley-bernstein
ENCFF064XJC	ENCDO114AAA	ChIP-seq	B cell	bradley-bernstein
ENCFF064YNC	ENCDO000AAC	ChIP-seq	HepG2	richard-myers
ENCFF064YUE	ENCDO000AAD	ChIP-seq	K562	kevin-white
ENCFF065DBU	ENCDO336AAA	total RNA-seq	GM23338	thomas-gingeras
ENCFF065DOQ	ENCDO000AAD	ChIP-seq	K562	richard-myers
ENCFF065ECG	ENCDO817EKT	DNase-seq	muscle of back	john-stamatoyannopoulos
ENCFF065GRQ	ENCDO336AAA	polyA RNA-seq	GM23338	barbara-wold
ENCFF065JBC	ENCDO000AAC	ChIP-seq	HepG2	xiang-dong-fu
ENCFF065KRW	ENCDO000AAW	ChIP-seq	neural cell	bradley-bernstein
ENCFF065NPZ	ENCDO000ABB	ChIP-seq	Panc1	richard-myers
ENCFF065WZW	ENCDO859GXV	DNase-seq	stomach	john-stamatoyannopoulos
ENCFF065XRG	ENCDO000AAD	ChIP-seq	K562	michael-snyder
ENCFF066AQB	ENCDO156MSV	ChIP-seq	fibroblast of lung	bradley-bernstein
ENCFF066DPY	ENCDO245AAA	ChIP-seq	fibroblast of pulmonary artery	john-stamatoyannopoulos
ENCFF066EHS	ENCDO000AAD	ChIP-seq	K562	michael-snyder
ENCFF066FGA	ENCDO000AAX	ChIP-seq	IMR-90	michael-snyder
ENCFF066TTB	ENCDO451RUA	DNase-seq	testis	john-stamatoyannopoulos
ENCFF066XIJ	ENCDO265AAA	ChIP-seq	CD14-positive monocyte	bradley-bernstein
ENCFF067LVL	ENCDO607LOS	DNase-seq	stomach	john-stamatoyannopoulos
ENCFF067NBD	ENCDO000AAZ	ChIP-seq	A549	richard-myers
ENCFF067NIX	ENCDO000AAD	ChIP-seq	K562	michael-snyder
ENCFF067PJK	ENCDO000AAX	ChIP-seq	IMR-90	bing-ren
ENCFF067ZEL	ENCDO793LXB	ChIP-seq	heart left ventricle	bradley-bernstein
ENCFF067ZVJ	ENCDO352AAA	ChIP-seq	DOHH2	bradley-bernstein
ENCFF068ELI	ENCDO000ABF	ChIP-seq	HEK293T	michael-snyder
ENCFF068EQL	ENCDO442SWC	ChIP-seq	AG10803	john-stamatoyannopoulos
ENCFF068GSY	ENCDO000ABF	ChIP-seq	HEK293	michael-snyder
ENCFF068IAM	ENCDO028NGF	DNase-seq	natural killer cell	john-stamatoyannopoulos
ENCFF068KEH	ENCDO351AAA	ChIP-seq	OCI-LY7	bradley-bernstein
ENCFF068KXS	ENCDO000AAE	ChIP-seq	MCF-7	kevin-white
ENCFF068NHD	ENCDO647UHQ	ChIP-seq	PC-9	bradley-bernstein
ENCFF068ULX	ENCDO000AAE	ChIP-seq	MCF-7	michael-snyder
ENCFF068ZJF	ENCDO451RUA	ChIP-seq	prostate gland	michael-snyder
ENCFF069BVD	ENCDO844VGJ	ChIP-seq	iPS-18a	bradley-bernstein
ENCFF069CYJ	ENCDO000AAK	ChIP-seq	GM12878	richard-myers
ENCFF069GGB	ENCDO000AAK	ChIP-seq	GM12878	michael-snyder
ENCFF069MNA	ENCDO000AAD	ChIP-seq	K562	michael-snyder
ENCFF069NTQ	ENCDO000AAC	ChIP-seq	HepG2	richard-myers
ENCFF069PTX	ENCDO759UVX	ChIP-seq	fibroblast of dermis	bradley-bernstein
ENCFF069VLP	ENCDO000AAD	ChIP-seq	K562	michael-snyder
ENCFF070GBU	ENCDO000AAW	ChIP-seq	trophoblast cell	bing-ren
ENCFF070HIF	ENCDO341XKY	ChIP-seq	skeletal muscle myoblast	bradley-bernstein
ENCFF070IDW	ENCDO000ABF	ChIP-seq	HEK293	michael-snyder
ENCFF070MIB	ENCDO000AAX	ChIP-seq	IMR-90	bing-ren
ENCFF070MRW	ENCDO793LXB	ChIP-seq	adrenal gland	bradley-bernstein
ENCFF070PWH	ENCDO000AAD	ChIP-seq	K562	bradley-bernstein
ENCFF070QNW	ENCDO000AAW	ChIP-seq	neural stem progenitor cell	bing-ren
ENCFF070QUN	ENCDO000AAD	ChIP-seq	K562	michael-snyder
ENCFF070SWI	ENCDO222AAA	ChIP-seq	mid-neurogenesis radial glial cells	bradley-bernstein
ENCFF070VVE	ENCDO028NGF	DNase-seq	T-cell	john-stamatoyannopoulos
ENCFF070YZI	ENCDO349AAA	ChIP-seq	PC-3	bradley-bernstein
ENCFF071BAD	ENCDO307OVZ	polyA RNA-seq	spleen	john-stamatoyannopoulos
ENCFF071BWC	ENCDO451RUA	ChIP-seq	body of pancreas	bradley-bernstein
ENCFF071WMV	ENCDO353AAA	ChIP-seq	SU-DHL-6	bradley-bernstein
ENCFF072EMM	ENCDO000AAD	ChIP-seq	K562	michael-snyder
ENCFF072HKU	ENCDO000AAD	ChIP-seq	K562	michael-snyder
ENCFF072HUA	ENCDO882MMZ	ChIP-seq	liver	richard-myers
ENCFF072NKY	ENCDO000ABB	ChIP-seq	Panc1	peggy-farnham
ENCFF072TSP	ENCDO028NGF	ChIP-seq	CD14-positive monocyte	john-stamatoyannopoulos
ENCFF072ZDB	ENCDO478OMA	ChIP-seq	heart left ventricle	bing-ren
ENCFF073BGI	ENCDO000AAD	ChIP-seq	K562	michael-snyder
ENCFF073EYI	ENCDO478OMA	ChIP-seq	spleen	bing-ren
ENCFF073FOD	ENCDO837QWL	DNase-seq	large intestine	john-stamatoyannopoulos
ENCFF073XZO	ENCDO000AAD	ChIP-seq	K562	michael-snyder
ENCFF074APO	ENCDO000ACT	ChIP-seq	H54	vishwanath-iyer
ENCFF074BOV	ENCDO000AAC	polyA RNA-seq	HepG2	thomas-gingeras
ENCFF074CIT	ENCDO000AAD	ChIP-seq	K562	michael-snyder
ENCFF074HXU	ENCDO000ABF	ChIP-seq	HEK293	michael-snyder
ENCFF074KQO	ENCDO000AAC	ChIP-seq	HepG2	richard-myers
ENCFF074LLP	ENCDO022PVU	ChIP-seq	placenta	john-stamatoyannopoulos
ENCFF074SIO	ENCDO097AAA	DNase-seq	choroid plexus epithelial cell	john-stamatoyannopoulos
ENCFF074ZCF	ENCDO535TMW	ChIP-seq	adipocyte	bradley-bernstein
ENCFF075ACV	ENCDO000AAC	ChIP-seq	HepG2	michael-snyder
ENCFF075EEP	ENCDO000AAD	ChIP-seq	K562	kevin-white
ENCFF075EVY	ENCDO424HVB	ChIP-seq	lung	bing-ren
ENCFF075HBU	ENCDO607LOS	DNase-seq	right kidney	john-stamatoyannopoulos
ENCFF075IXF	ENCDO271OUW	ChIP-seq	lower leg skin	michael-snyder
ENCFF075MEV	ENCDO000ABF	ChIP-seq	HEK293	michael-snyder
ENCFF075WIK	ENCDO845WKR	ChIP-seq	gastroesophageal sphincter	richard-myers
ENCFF075XDT	ENCDO793LXB	total RNA-seq	spleen	thomas-gingeras
ENCFF075XIQ	ENCDO845WKR	total RNA-seq	transverse colon	thomas-gingeras
ENCFF076CJB	ENCDO268AAA	polyA RNA-seq	keratinocyte	thomas-gingeras
ENCFF076CJC	ENCDO000AAS	polyA RNA-seq	endothelial cell of umbilical vein	barbara-wold
ENCFF076LCN	ENCDO000ABF	ChIP-seq	HEK293	michael-snyder
ENCFF076SQM	ENCDO027VXA	ChIP-seq	A673	bradley-bernstein
ENCFF076SYQ	ENCDO221AAA	DNase-seq	cardiac mesoderm	john-stamatoyannopoulos
ENCFF076TDR	ENCDO000AAK	ChIP-seq	GM12878	michael-snyder
ENCFF076UEA	ENCDO341XKY	ChIP-seq	skeletal muscle myoblast	bradley-bernstein
ENCFF076YOL	ENCDO451RUA	ChIP-seq	upper lobe of left lung	richard-myers
ENCFF076ZNH	ENCDO000AAZ	ChIP-seq	A549	john-stamatoyannopoulos
ENCFF077BZZ	ENCDO000AAW	ChIP-seq	neural cell	michael-snyder
ENCFF077JZB	ENCDO576LXR	DNase-seq	muscle of arm	john-stamatoyannopoulos
ENCFF077LKL	ENCDO000AAZ	ChIP-seq	A549	michael-snyder
ENCFF077SLS	ENCDO000AAC	ChIP-seq	HepG2	richard-myers
ENCFF077SVB	ENCDO000AAW	ChIP-seq	neural stem progenitor cell	bing-ren
ENCFF077ULY	ENCDO000AAW	ChIP-seq	neural cell	bradley-bernstein
ENCFF077WPD	ENCDO000AAD	ChIP-seq	K562	richard-myers
ENCFF078CCC	ENCDO000AAE	ChIP-seq	MCF-7	richard-myers
ENCFF078DNG	ENCDO000AAE	ChIP-seq	MCF-7	michael-snyder
ENCFF078DYU	ENCDO863JOG	DNase-seq	left kidney	john-stamatoyannopoulos
ENCFF078FKR	ENCDO114AAA	ChIP-seq	B cell	john-stamatoyannopoulos
ENCFF078KAK	ENCDO027VXA	ChIP-seq	A673	bradley-bernstein
ENCFF078LPR	ENCDO000ABD	ChIP-seq	SK-N-SH	richard-myers
ENCFF078MCO	ENCDO000AAK	ChIP-seq	GM12878	michael-snyder
ENCFF078VRJ	ENCDO830BUW	ChIP-seq	mammary epithelial cell	bradley-bernstein
ENCFF078WRQ	ENCDO000AAD	ChIP-seq	K562	michael-snyder
ENCFF078XUU	ENCDO191CQJ	ChIP-seq	foreskin fibroblast	john-stamatoyannopoulos
ENCFF079DIA	ENCDO647UHQ	ChIP-seq	PC-9	bradley-bernstein
ENCFF079ISN	ENCDO000AAD	ChIP-seq	K562	michael-snyder
ENCFF079OBK	ENCDO000AAP	ChIP-seq	MCF 10A	kevin-struhl
ENCFF079TOP	ENCDO000AAZ	ChIP-seq	A549	bradley-bernstein
ENCFF079UFW	ENCDO175XVW	ChIP-seq	iPS-20b	bradley-bernstein
ENCFF079UPJ	ENCDO000AAC	ChIP-seq	HepG2	richard-myers
ENCFF079WOP	ENCDO000AAE	ChIP-seq	MCF-7	michael-snyder
ENCFF080BJH	ENCDO375VTO	polyA RNA-seq	renal cortex interstitium	john-stamatoyannopoulos
ENCFF080BSG	ENCDO000AAD	ChIP-seq	K562	michael-snyder
ENCFF080EVD	ENCDO000ABD	ChIP-seq	SK-N-SH	richard-myers
ENCFF080JID	ENCDO000AAK	ChIP-seq	GM12878	michael-snyder
ENCFF080KBG	ENCDO000ABF	ChIP-seq	HEK293	michael-snyder
ENCFF080MNK	ENCDO000AAD	ChIP-seq	K562	michael-snyder
ENCFF080NZA	ENCDO341AAA	polyA RNA-seq	endothelial cell of umbilical vein	thomas-gingeras
ENCFF080ODR	ENCDO000ABB	ChIP-seq	Panc1	peggy-farnham
ENCFF080PCQ	ENCDO094AAA	DNase-seq	myotube	john-stamatoyannopoulos
ENCFF080TZU	ENCDO845WKR	ChIP-seq	upper lobe of left lung	michael-snyder
ENCFF080UUC	ENCDO000AAK	ChIP-seq	GM12878	michael-snyder
ENCFF080WMH	ENCDO793LXB	ChIP-seq	stomach	michael-snyder
ENCFF080XQT	ENCDO000AAW	ChIP-seq	neural cell	michael-snyder
ENCFF081AQZ	ENCDO000AAW	ChIP-seq	mesendoderm	bing-ren
ENCFF081DDV	ENCDO000ABE	DNase-seq	HCT116	john-stamatoyannopoulos
ENCFF081ELG	ENCDO000AAE	ChIP-seq	MCF-7	richard-myers
ENCFF081GVK	ENCDO000AAC	ChIP-seq	HepG2	richard-myers
ENCFF081HCC	ENCDO000AAC	ChIP-seq	HepG2	richard-myers
ENCFF081JMB	ENCDO000AAC	ChIP-seq	HepG2	xiang-dong-fu
ENCFF081LSC	ENCDO000AAB	ChIP-seq	HeLa-S3	bradley-bernstein
ENCFF081MCK	ENCDO451RUA	total RNA-seq	thyroid gland	thomas-gingeras
ENCFF081MWH	ENCDO000AAC	total RNA-seq	HepG2	eric-lecuyer
ENCFF081REB	ENCDO000AAZ	ChIP-seq	A549	michael-snyder
ENCFF081SMO	ENCDO000AAD	ChIP-seq	K562	michael-snyder
ENCFF081WJA	ENCDO000ABF	ChIP-seq	HEK293	michael-snyder
ENCFF082CBP	ENCDO837QWL	polyA RNA-seq	stomach	john-stamatoyannopoulos
ENCFF082FBL	ENCDO000AAC	ChIP-seq	HepG2	michael-snyder
ENCFF082GBO	ENCDO000AAD	ChIP-seq	K562	richard-myers
ENCFF082KMY	ENCDO734LQV	ChIP-seq	HUES6	bradley-bernstein
ENCFF082KOP	ENCDO222AAA	ChIP-seq	hepatocyte	bradley-bernstein
ENCFF082MPF	ENCDO000AAD	ChIP-seq	K562	michael-snyder
ENCFF082QJY	ENCDO000AAC	ChIP-seq	HepG2	richard-myers
ENCFF083HMM	ENCDO000ABF	ChIP-seq	HEK293	michael-snyder
ENCFF083IDB	ENCDO000AAD	ChIP-seq	K562	bradley-bernstein
ENCFF083JSC	ENCDO001AAA	ChIP-seq	AG04449	john-stamatoyannopoulos
ENCFF083ODT	ENCDO058AAA	ChIP-seq	heart right ventricle	bing-ren
ENCFF083RZJ	ENCDO000AAC	ChIP-seq	HepG2	xiang-dong-fu
ENCFF083VSQ	ENCDO000AAK	ChIP-seq	GM12878	michael-snyder
ENCFF083WCY	ENCDO000ABF	ChIP-seq	HEK293	michael-snyder
ENCFF084BNM	ENCDO424FTP	ChIP-seq	ectodermal cell	bradley-bernstein
ENCFF084EMC	ENCDO000AAD	ChIP-seq	K562	xiang-dong-fu
ENCFF084HTD	ENCDO000AAD	ChIP-seq	K562	richard-myers
ENCFF084PMJ	ENCDO000AAE	ChIP-seq	MCF-7	michael-snyder
ENCFF084TWW	ENCDO000AAD	ChIP-seq	K562	kevin-white
ENCFF084UYO	ENCDO222AAA	ChIP-seq	H9	bing-ren
ENCFF085AZW	ENCDO000AAD	ChIP-seq	K562	michael-snyder
ENCFF085BGA	ENCDO000ABF	ChIP-seq	HEK293	michael-snyder
ENCFF085BXU	ENCDO132ASK	DNase-seq	stomach	john-stamatoyannopoulos
ENCFF085FPP	ENCDO000AAC	ChIP-seq	HepG2	richard-myers
ENCFF085LNA	ENCDO001AAA	ChIP-seq	AG04450	john-stamatoyannopoulos
ENCFF085NNX	ENCDO000ADU	ChIP-seq	WI38	john-stamatoyannopoulos
ENCFF085SPJ	ENCDO000AAK	ChIP-seq	GM12878	michael-snyder
ENCFF085SVP	ENCDO000AAW	ChIP-seq	neural stem progenitor cell	bing-ren
ENCFF085VSJ	ENCDO000AAD	ChIP-seq	K562	michael-snyder
ENCFF085XYO	ENCDO837QWL	DNase-seq	right lung	john-stamatoyannopoulos
ENCFF085YNW	ENCDO000AAD	ChIP-seq	K562	richard-myers
ENCFF086ARG	ENCDO817EKT	polyA RNA-seq	muscle of leg	john-stamatoyannopoulos
ENCFF086KKL	ENCDO000AAE	ChIP-seq	MCF-7	michael-snyder
ENCFF086LJZ	ENCDO000AAK	ChIP-seq	GM12878	richard-myers
ENCFF086MCV	ENCDO000AAW	ChIP-seq	H1-hESC	bradley-bernstein
ENCFF086ULQ	ENCDO845WKR	ChIP-seq	transverse colon	richard-myers
ENCFF086YWU	ENCDO000AAW	ChIP-seq	neural stem progenitor cell	bing-ren
ENCFF086ZJO	ENCDO478OMA	DNase-seq	stomach	john-stamatoyannopoulos
ENCFF087EJG	ENCDO000AAX	ChIP-seq	IMR-90	bing-ren
ENCFF087GJL	ENCDO055UKA	ChIP-seq	neutrophil	bradley-bernstein
ENCFF087MEP	ENCDO000ADM	ChIP-seq	RWPE1	michael-snyder
ENCFF087OQQ	ENCDO647EYG	DNase-seq	eye	john-stamatoyannopoulos
ENCFF087PBL	ENCDO000AAE	ChIP-seq	MCF-7	kevin-white
ENCFF087QQB	ENCDO424HVB	ChIP-seq	esophagus	bing-ren
ENCFF087VER	ENCDO000AAK	ChIP-seq	GM12878	bradley-bernstein
ENCFF087WQO	ENCDO451RUA	total RNA-seq	lower leg skin	thomas-gingeras
ENCFF088BUC	ENCDO845WKR	ChIP-seq	transverse colon	michael-snyder
ENCFF088HTJ	ENCDO025AAA	total RNA-seq	pulmonary artery endothelial cell	thomas-gingeras
ENCFF088TXX	ENCDO000AAW	ChIP-seq	H1-hESC	joseph-costello
ENCFF089CUH	ENCDO000ABF	ChIP-seq	HEK293	michael-snyder
ENCFF089CVW	ENCDO000ABF	ChIP-seq	HEK293	michael-snyder
ENCFF089EVB	ENCDO000AAD	ChIP-seq	K562	michael-snyder
ENCFF089HFZ	ENCDO000ABF	ChIP-seq	HEK293	michael-snyder
ENCFF089LSW	ENCDO000AAW	ChIP-seq	H1-hESC	richard-myers
ENCFF089QXR	ENCDO000AAS	ChIP-seq	endothelial cell of umbilical vein	richard-myers
ENCFF089TJI	ENCDO000ABD	ChIP-seq	SK-N-SH	michael-snyder
ENCFF089ZLE	ENCDO271OUW	ChIP-seq	ascending aorta	michael-snyder
ENCFF090AXF	ENCDO000ABF	ChIP-seq	HEK293	michael-snyder
ENCFF090DCJ	ENCDO000AAW	ChIP-seq	neural stem progenitor cell	bing-ren
ENCFF090JBA	ENCDO000AAD	ChIP-seq	K562	michael-snyder
ENCFF090MZL	ENCDO000AAD	ChIP-seq	K562	michael-snyder
ENCFF090TEI	ENCDO000AAC	ChIP-seq	HepG2	richard-myers
ENCFF090TZG	ENCDO718LHH	DNase-seq	kidney	john-stamatoyannopoulos
ENCFF091BWQ	ENCDO119FJJ	ChIP-seq	VCaP	michael-snyder
ENCFF091CNO	ENCDO000AAE	ChIP-seq	MCF-7	john-stamatoyannopoulos
ENCFF091XPA	ENCDO424HVB	ChIP-seq	small intestine	bing-ren
ENCFF091YMR	ENCDO000ABF	ChIP-seq	HEK293	michael-snyder
ENCFF092ACZ	ENCDO000AAD	ChIP-seq	K562	richard-myers
ENCFF092AEW	ENCDO987OSE	total RNA-seq	MG63	thomas-gingeras
ENCFF092BBR	ENCDO000AAW	ChIP-seq	H1-hESC	bing-ren
ENCFF092BEM	ENCDO000ABF	ChIP-seq	HEK293	michael-snyder
ENCFF092DGI	ENCDO000AAW	ChIP-seq	H1-hESC	bing-ren
ENCFF092GCH	ENCDO227AAA	ChIP-seq	brain microvascular endothelial cell	john-stamatoyannopoulos
ENCFF092HKY	ENCDO082FOL	ChIP-seq	neutrophil	bradley-bernstein
ENCFF092HRP	ENCDO000AAZ	ChIP-seq	A549	richard-myers
ENCFF092HVP	ENCDO222AAA	ChIP-seq	neural progenitor cell	bradley-bernstein
ENCFF092KAW	ENCDO000AAW	ChIP-seq	H1-hESC	michael-snyder
ENCFF092KZV	ENCDO026AEL	ChIP-seq	common myeloid progenitor, CD34-positive	bradley-bernstein
ENCFF092NPN	ENCDO271OUW	total RNA-seq	suprapubic skin	thomas-gingeras
ENCFF092PCB	ENCDO000AAB	ChIP-seq	HeLa-S3	michael-snyder
ENCFF092PCI	ENCDO000AAW	ChIP-seq	H1-hESC	bing-ren
ENCFF092RQT	ENCDO000AAC	ChIP-seq	HepG2	michael-snyder
ENCFF092VSU	ENCDO000AAK	ChIP-seq	GM12878	richard-myers
ENCFF092XNX	ENCDO000AAD	ChIP-seq	K562	sherman-weissman
ENCFF093ATD	ENCDO000AAK	ChIP-seq	GM12878	michael-snyder
ENCFF093CYD	ENCDO000AAE	ChIP-seq	MCF-7	michael-snyder
ENCFF093DMB	ENCDO000ABF	ChIP-seq	HEK293	michael-snyder
ENCFF093FDT	ENCDO190HXC	ChIP-seq	natural killer cell	john-stamatoyannopoulos
ENCFF093GVO	ENCDO351AAA	ChIP-seq	OCI-LY7	bradley-bernstein
ENCFF093JHV	ENCDO793LXB	ChIP-seq	esophagus squamous epithelium	michael-snyder
ENCFF093JMK	ENCDO000AAD	ChIP-seq	K562	michael-snyder
ENCFF093JUV	ENCDO222AAA	ChIP-seq	neural progenitor cell	bradley-bernstein
ENCFF093KYN	ENCDO000AAB	ChIP-seq	HeLa-S3	bradley-bernstein
ENCFF093OQO	ENCDO000AAZ	ChIP-seq	A549	bradley-bernstein
ENCFF093OXI	ENCDO336AAA	ChIP-seq	bipolar neuron	bradley-bernstein
ENCFF094ABT	ENCDO000AAC	ChIP-seq	HepG2	bradley-bernstein
ENCFF094HJZ	ENCDO000ABF	ChIP-seq	HEK293	michael-snyder
ENCFF094MKY	ENCDO350AAA	ChIP-seq	OCI-LY1	bradley-bernstein
ENCFF094TQU	ENCDO000AAD	ChIP-seq	K562	michael-snyder
ENCFF094UHU	ENCDO000ABF	ChIP-seq	HEK293	michael-snyder
ENCFF094UST	ENCDO478OMA	DNase-seq	heart	john-stamatoyannopoulos
ENCFF094VXQ	ENCDO000AAC	ChIP-seq	HepG2	michael-snyder
ENCFF094XLP	ENCDO000AAD	ChIP-seq	K562	michael-snyder
ENCFF094YRM	ENCDO000AAC	ChIP-seq	HepG2	michael-snyder
ENCFF095BVD	ENCDO000AAD	ChIP-seq	K562	richard-myers
ENCFF095CGK	ENCDO000AAD	polyA RNA-seq	K562	thomas-gingeras
ENCFF095FXN	ENCDO000ABF	ChIP-seq	HEK293T	michael-snyder
ENCFF095GKP	ENCDO000AAK	ChIP-seq	GM12878	michael-snyder
ENCFF095GQH	ENCDO351AAA	total RNA-seq	OCI-LY7	thomas-gingeras
ENCFF095HSL	ENCDO097AAA	DNase-seq	choroid plexus epithelial cell	john-stamatoyannopoulos
ENCFF095KBB	ENCDO830BUW	ChIP-seq	mammary epithelial cell	bradley-bernstein
ENCFF095RWQ	ENCDO000AAS	ChIP-seq	endothelial cell of umbilical vein	richard-myers
ENCFF095SYO	ENCDO845WKR	ChIP-seq	upper lobe of left lung	richard-myers
ENCFF095UEF	ENCDO000AAD	ChIP-seq	K562	michael-snyder
ENCFF096CSL	ENCDO271OUW	ChIP-seq	Peyer's patch	michael-snyder
ENCFF096GVU	ENCDO353AAA	ChIP-seq	SU-DHL-6	bradley-bernstein
ENCFF096KAF	ENCDO697GBW	ChIP-seq	MM.1S	bradley-bernstein
ENCFF096KCE	ENCDO000AAC	ChIP-seq	HepG2	xiang-dong-fu
ENCFF096MNC	ENCDO000ABD	ChIP-seq	SK-N-SH	richard-myers
ENCFF096SRY	ENCDO000AAW	ChIP-seq	H1-hESC	bradley-bernstein
ENCFF096XVX	ENCDO793LXB	ChIP-seq	right lobe of liver	bradley-bernstein
ENCFF097ANL	ENCDO830BUW	ChIP-seq	mammary epithelial cell	bradley-bernstein
ENCFF097LQF	ENCDO000ABF	ChIP-seq	HEK293	michael-snyder
ENCFF097NUI	ENCDO221AAA	total RNA-seq	H7-hESC	thomas-gingeras
ENCFF097QXR	ENCDO005EGE	ChIP-seq	foreskin keratinocyte	michael-snyder
ENCFF097SZB	ENCDO000AAD	ChIP-seq	K562	richard-myers
ENCFF097YMB	ENCDO060AAA	ChIP-seq	liver	richard-myers
ENCFF098EOS	ENCDO000AAD	ChIP-seq	K562	xiang-dong-fu
ENCFF098OBN	ENCDO222AAA	ChIP-seq	H9	bing-ren
ENCFF098RVJ	ENCDO000AAD	ChIP-seq	K562	michael-snyder
ENCFF098SJQ	ENCDO000ABE	ChIP-seq	HCT116	bradley-bernstein
ENCFF098VEC	ENCDO732PDS	ChIP-seq	Loucy	bradley-bernstein
ENCFF098YMN	ENCDO000ABF	ChIP-seq	HEK293	michael-snyder
ENCFF099CNM	ENCDO937OUY	DNase-seq	hematopoietic multipotent progenitor cell	john-stamatoyannopoulos
ENCFF099DHX	ENCDO000AAD	ChIP-seq	K562	michael-snyder
ENCFF099GGM	ENCDO106AAA	ChIP-seq	bronchial epithelial cell	john-stamatoyannopoulos
ENCFF099KPK	ENCDO000ABF	ChIP-seq	HEK293	michael-snyder
ENCFF099NFP	ENCDO000ACW	total RNA-seq	myocyte	thomas-gingeras
ENCFF099ZWW	ENCDO221AAA	ChIP-seq	cardiac mesoderm	john-stamatoyannopoulos
ENCFF100AAD	ENCDO793LXB	total RNA-seq	esophagus squamous epithelium	thomas-gingeras
ENCFF100APY	ENCDO000AAD	ChIP-seq	K562	michael-snyder
ENCFF100AQB	ENCDO000ACA	ChIP-seq	GM12891	richard-myers
ENCFF100BHP	ENCDO000ABD	ChIP-seq	SK-N-SH	peggy-farnham
ENCFF100BIM	ENCDO000AAW	polyA RNA-seq	neural cell	thomas-gingeras
ENCFF100EAO	ENCDO000AAE	ChIP-seq	MCF-7	michael-snyder
ENCFF100HQM	ENCDO000AAC	ChIP-seq	HepG2	michael-snyder
ENCFF100JEN	ENCDO916IIE	ChIP-seq	astrocyte	bradley-bernstein
ENCFF100KVY	ENCDO000ACV	ChIP-seq	Ishikawa	richard-myers
ENCFF100LIK	ENCDO000AAK	ChIP-seq	GM12878	michael-snyder
ENCFF100OEV	ENCDO094AAA	polyA RNA-seq	skeletal muscle myoblast	thomas-gingeras
ENCFF100SSC	ENCDO000AAC	ChIP-seq	HepG2	xiang-dong-fu
ENCFF100ZMU	ENCDO336AAA	ChIP-seq	bipolar neuron	bradley-bernstein
ENCFF101BHJ	ENCDO000AAK	ChIP-seq	GM12878	michael-snyder
ENCFF101BQK	ENCDO000AAC	ChIP-seq	HepG2	richard-myers
ENCFF101CWO	ENCDO222AAA	ChIP-seq	hepatocyte	bradley-bernstein
ENCFF101EGM	ENCDO793LXB	ChIP-seq	ascending aorta	bradley-bernstein
ENCFF101FNO	ENCDO000AAW	ChIP-seq	H1-hESC	bradley-bernstein
ENCFF101JXH	ENCDO000AAE	DNase-seq	MCF-7	john-stamatoyannopoulos
ENCFF101LNO	ENCDO351AAA	ChIP-seq	OCI-LY7	bradley-bernstein
ENCFF101PTT	ENCDO000AAW	ChIP-seq	H1-hESC	richard-myers
ENCFF101RXU	ENCDO410ZKA	DNase-seq	common myeloid progenitor, CD34-positive	john-stamatoyannopoulos
ENCFF102DQM	ENCDO350AAA	ChIP-seq	OCI-LY1	bradley-bernstein
ENCFF102HVI	ENCDO212MHK	total RNA-seq	endometrial microvascular endothelial cells	thomas-gingeras
ENCFF102IZW	ENCDO163OST	ChIP-seq	iPS-15b	bradley-bernstein
ENCFF102JFM	ENCDO000ACV	ChIP-seq	Ishikawa	richard-myers
ENCFF102NUJ	ENCDO000AAK	ChIP-seq	GM12878	michael-snyder
ENCFF102OVJ	ENCDO000AAD	ChIP-seq	K562	peggy-farnham
ENCFF102PTL	ENCDO000ABF	ChIP-seq	HEK293	michael-snyder
ENCFF102ROD	ENCDO000AAD	ChIP-seq	K562	michael-snyder
ENCFF102RWP	ENCDO000AAD	ChIP-seq	K562	michael-snyder
ENCFF102SXD	ENCDO000AAD	polyA RNA-seq	K562	sherman-weissman
ENCFF103AXO	ENCDO697GBW	ChIP-seq	MM.1S	bradley-bernstein
ENCFF103BSF	ENCDO000AAZ	ChIP-seq	A549	bradley-bernstein
ENCFF103CZU	ENCDO000AAD	ChIP-seq	K562	richard-myers
ENCFF103MEZ	ENCDO000AAD	ChIP-seq	K562	xiang-dong-fu
ENCFF104KIS	ENCDO000AAE	ChIP-seq	MCF-7	vishwanath-iyer
ENCFF104TRE	ENCDO000AAC	ChIP-seq	HepG2	michael-snyder
ENCFF104USR	ENCDO000AAC	ChIP-seq	HepG2	richard-myers
ENCFF104YCW	ENCDO268AAA	ChIP-seq	keratinocyte	john-stamatoyannopoulos
ENCFF105FME	ENCDO000AAW	ChIP-seq	neural cell	michael-snyder
ENCFF105HMV	ENCDO793LXB	ChIP-seq	gastrocnemius medialis	bradley-bernstein
ENCFF105LMV	ENCDO451RUA	ChIP-seq	gastrocnemius medialis	bradley-bernstein
ENCFF105ROX	ENCDO222AAA	ChIP-seq	smooth muscle cell	bradley-bernstein
ENCFF105THO	ENCDO000ACW	total RNA-seq	LHCN-M2	thomas-gingeras
ENCFF105XNT	ENCDO274AAA	ChIP-seq	mononuclear cell	peggy-farnham
ENCFF105XTZ	ENCDO000AAD	ChIP-seq	K562	michael-snyder
ENCFF105YMD	ENCDO000ABF	ChIP-seq	HEK293	michael-snyder
ENCFF106EBG	ENCDO793LXB	ChIP-seq	body of pancreas	michael-snyder
ENCFF106GMN	ENCDO000AAC	ChIP-seq	HepG2	richard-myers
ENCFF106HCF	ENCDO000AAK	ChIP-seq	GM12878	michael-snyder
ENCFF106IJG	ENCDO000AAD	ChIP-seq	K562	michael-snyder
ENCFF106JNZ	ENCDO845WKR	total RNA-seq	breast epithelium	thomas-gingeras
ENCFF106KDN	ENCDO000AAD	ChIP-seq	K562	michael-snyder
ENCFF106RXX	ENCDO793LXB	ChIP-seq	sigmoid colon	michael-snyder
ENCFF106UAM	ENCDO845WKR	total RNA-seq	upper lobe of left lung	thomas-gingeras
ENCFF106YAJ	ENCDO000AAW	ChIP-seq	trophoblast cell	bing-ren
ENCFF107DVQ	ENCDO000AAD	ChIP-seq	K562	kevin-white
ENCFF107GTG	ENCDO222AAA	ChIP-seq	smooth muscle cell	bradley-bernstein
ENCFF107IFK	ENCDO058AAA	ChIP-seq	stomach	bing-ren
ENCFF107KVL	ENCDO000ABG	ChIP-seq	GM06990	john-stamatoyannopoulos
ENCFF107MLR	ENCDO000AAD	ChIP-seq	K562	michael-snyder
ENCFF107OBT	ENCDO000ABD	ChIP-seq	SK-N-SH	bradley-bernstein
ENCFF107SKX	ENCDO000AAC	ChIP-seq	HepG2	michael-snyder
ENCFF107VJA	ENCDO000AAD	ChIP-seq	K562	richard-myers
ENCFF108AWA	ENCDO000ADH	DNase-seq	NT2/D1	john-stamatoyannopoulos
ENCFF108BMA	ENCDO793LXB	ChIP-seq	omental fat pad	bradley-bernstein
ENCFF108EFL	ENCDO000ABD	ChIP-seq	SK-N-SH	richard-myers
ENCFF108FPL	ENCDO000AAC	ChIP-seq	HepG2	richard-myers
ENCFF108JUG	ENCDO859GXV	DNase-seq	muscle of arm	john-stamatoyannopoulos
ENCFF108NWA	ENCDO793LXB	ChIP-seq	upper lobe of left lung	richard-myers
ENCFF108SOQ	ENCDO793LXB	ChIP-seq	thyroid gland	bradley-bernstein
ENCFF108VTG	ENCDO066AAA	total RNA-seq	stomach	thomas-gingeras
ENCFF108WAD	ENCDO000AAD	ChIP-seq	K562	kevin-white
ENCFF109CSY	ENCDO000AAW	ChIP-seq	trophoblast cell	bing-ren
ENCFF109JOK	ENCDO478OMA	ChIP-seq	stomach	bing-ren
ENCFF109KTS	ENCDO732PDS	ChIP-seq	Loucy	bradley-bernstein
ENCFF109OKE	ENCDO000AAW	ChIP-seq	mesenchymal stem cell	bing-ren
ENCFF109PJP	ENCDO000ABF	ChIP-seq	HEK293	michael-snyder
ENCFF110BTC	ENCDO190HXC	ChIP-seq	CD14-positive monocyte	john-stamatoyannopoulos
ENCFF110EDG	ENCDO171HMD	polyA RNA-seq	left renal cortex interstitium	john-stamatoyannopoulos
ENCFF110IZT	ENCDO555CMC	DNase-seq	muscle of trunk	john-stamatoyannopoulos
ENCFF110JPO	ENCDO222AAA	ChIP-seq	neural stem progenitor cell	bradley-bernstein
ENCFF110NIA	ENCDO000ADG	ChIP-seq	NB4	sherman-weissman
ENCFF110OHA	ENCDO000AAK	ChIP-seq	GM12878	michael-snyder
ENCFF110SQW	ENCDO336AAA	ChIP-seq	GM23248	bradley-bernstein
ENCFF110XXU	ENCDO000ABD	ChIP-seq	SK-N-SH	bradley-bernstein
ENCFF111AMD	ENCDO336AAA	ChIP-seq	GM23248	bradley-bernstein
ENCFF111BKP	ENCDO000AAW	ChIP-seq	H1-hESC	bradley-bernstein
ENCFF111FGZ	ENCDO000AAB	ChIP-seq	HeLa-S3	john-stamatoyannopoulos
ENCFF111JWY	ENCDO000ABD	polyA RNA-seq	SK-N-SH	richard-myers
ENCFF111WZN	ENCDO000AAX	ChIP-seq	IMR-90	michael-snyder
ENCFF111YNK	ENCDO000AAE	ChIP-seq	MCF-7	michael-snyder
ENCFF112ARH	ENCDO000AAD	ChIP-seq	K562	michael-snyder
ENCFF112OEB	ENCDO349AAA	ChIP-seq	PC-3	bradley-bernstein
ENCFF112QNF	ENCDO451RUA	ChIP-seq	Peyer's patch	michael-snyder
ENCFF112SRH	ENCDO000AAB	ChIP-seq	HeLa-S3	bradley-bernstein
ENCFF112UFC	ENCDO000AAC	ChIP-seq	HepG2	xiang-dong-fu
ENCFF112YUX	ENCDO000AAD	ChIP-seq	K562	richard-myers
ENCFF113AJV	ENCDO605ZCF	DNase-seq	left lung	john-stamatoyannopoulos
ENCFF113DJS	ENCDO000AAX	ChIP-seq	IMR-90	bing-ren
ENCFF113EJS	ENCDO000AAW	ChIP-seq	H1-hESC	michael-snyder
ENCFF113JSN	ENCDO000AAD	ChIP-seq	K562	michael-snyder
ENCFF113NPW	ENCDO000AAW	ChIP-seq	H1-hESC	bing-ren
ENCFF113NRO	ENCDO000AAC	ChIP-seq	HepG2	richard-myers
ENCFF113NSD	ENCDO000AAC	ChIP-seq	HepG2	bradley-bernstein
ENCFF113OAS	ENCDO000AAC	ChIP-seq	HepG2	xiang-dong-fu
ENCFF113PTE	ENCDO719HIY	ChIP-seq	22Rv1	michael-snyder
ENCFF113UPL	ENCDO000ABF	ChIP-seq	HEK293	michael-snyder
ENCFF114FJW	ENCDO336AAA	ChIP-seq	GM23248	bradley-bernstein
ENCFF114GGP	ENCDO000AAE	ChIP-seq	MCF-7	michael-snyder
ENCFF114RKD	ENCDO741IWK	ChIP-seq	HUES48	bradley-bernstein
ENCFF114RUT	ENCDO000AAC	ChIP-seq	HepG2	richard-myers
ENCFF114SKS	ENCDO000AAZ	ChIP-seq	A549	richard-myers
ENCFF114STD	ENCDO271OUW	total RNA-seq	tibial nerve	thomas-gingeras
ENCFF114UET	ENCDO830BUW	ChIP-seq	mammary epithelial cell	bradley-bernstein
ENCFF114UOJ	ENCDO424FTP	ChIP-seq	endodermal cell	bradley-bernstein
ENCFF114XOB	ENCDO719HIY	ChIP-seq	22Rv1	michael-snyder
ENCFF114YKN	ENCDO000ABF	ChIP-seq	HEK293	michael-snyder
ENCFF115HFB	ENCDO000ACV	ChIP-seq	Ishikawa	richard-myers
ENCFF115HTK	ENCDO451RUA	ChIP-seq	thoracic aorta	bradley-bernstein
ENCFF115JJS	ENCDO085ZKK	ChIP-seq	ACC112	bradley-bernstein
ENCFF115MLX	ENCDO000ABE	ChIP-seq	HCT116	peggy-farnham
ENCFF115PDK	ENCDO000AAW	ChIP-seq	mesendoderm	bing-ren
ENCFF115UBM	ENCDO000AAK	ChIP-seq	GM12878	john-stamatoyannopoulos
ENCFF115VTJ	ENCDO000AAD	ChIP-seq	K562	richard-myers
ENCFF115WLQ	ENCDO000AAD	ChIP-seq	K562	michael-snyder
ENCFF115XMF	ENCDO000AAW	polyA RNA-seq	mesenchymal stem cell	joe-ecker
ENCFF116QLL	ENCDO271OUW	ChIP-seq	sigmoid colon	richard-myers
ENCFF117ALF	ENCDO000AAC	ChIP-seq	HepG2	xiang-dong-fu
ENCFF117CKT	ENCDO000AAD	ChIP-seq	K562	kevin-white
ENCFF117FPW	ENCDO000AAW	ChIP-seq	H1-hESC	richard-myers
ENCFF117IWF	ENCDO000ABA	ChIP-seq	T47D	richard-myers
ENCFF117LCX	ENCDO000AAD	ChIP-seq	K562	michael-snyder
ENCFF117OSG	ENCDO000AAW	ChIP-seq	H1-hESC	richard-myers
ENCFF118EDE	ENCDO424HVB	ChIP-seq	small intestine	bing-ren
ENCFF118FTD	ENCDO000AAE	ChIP-seq	MCF-7	michael-snyder
ENCFF118IIC	ENCDO271OUW	ChIP-seq	heart left ventricle	michael-snyder
ENCFF118IJL	ENCDO513BVP	DNase-seq	left renal pelvis	john-stamatoyannopoulos
ENCFF118JCQ	ENCDO352AAA	ChIP-seq	DOHH2	bradley-bernstein
ENCFF118PCC	ENCDO373ZSZ	ChIP-seq	AG09319	john-stamatoyannopoulos
ENCFF118VIO	ENCDO000AAD	ChIP-seq	K562	bradley-bernstein
ENCFF118VZG	ENCDO094AAA	ChIP-seq	skeletal muscle cell	john-stamatoyannopoulos
ENCFF118YOL	ENCDO378UAU	polyA RNA-seq	left renal pelvis	john-stamatoyannopoulos
ENCFF119AKS	ENCDO000AAD	ChIP-seq	K562	xiang-dong-fu
ENCFF119EJO	ENCDO000ACR	DNase-seq	Caco-2	john-stamatoyannopoulos
ENCFF119FHJ	ENCDO000AAB	ChIP-seq	HeLa-S3	peggy-farnham
ENCFF119JZT	ENCDO647UHQ	ChIP-seq	PC-9	bradley-bernstein
ENCFF119LQA	ENCDO793LXB	ChIP-seq	breast epithelium	michael-snyder
ENCFF119SGJ	ENCDO000AAK	ChIP-seq	GM12878	michael-snyder
ENCFF119XAS	ENCDO249ZDZ	polyA RNA-seq	spleen	john-stamatoyannopoulos
ENCFF119YYL	ENCDO451RUA	ChIP-seq	thyroid gland	bradley-bernstein
ENCFF119ZDZ	ENCDO354AAA	ChIP-seq	Karpas-422	bradley-bernstein
ENCFF120CKM	ENCDO000AAC	ChIP-seq	HepG2	richard-myers
ENCFF120EMG	ENCDO816OTW	DNase-seq	left kidney	john-stamatoyannopoulos
ENCFF120INA	ENCDO221AAA	ChIP-seq	cardiac mesoderm	john-stamatoyannopoulos
ENCFF120ITP	ENCDO000ABD	ChIP-seq	SK-N-SH	bradley-bernstein
ENCFF120JUM	ENCDO000AAD	ChIP-seq	K562	michael-snyder
ENCFF120LHY	ENCDO221AAA	DNase-seq	cardiac mesoderm	john-stamatoyannopoulos
ENCFF120PPJ	ENCDO336AAA	ChIP-seq	GM23338	bradley-bernstein
ENCFF120PSC	ENCDO000ABF	ChIP-seq	HEK293	michael-snyder
ENCFF120QEA	ENCDO000AAW	ChIP-seq	mesenchymal stem cell	bing-ren
ENCFF121HEE	ENCDO271OUW	total RNA-seq	body of pancreas	thomas-gingeras
ENCFF121HVG	ENCDO336AAA	ChIP-seq	GM23338	bradley-bernstein
ENCFF121MMO	ENCDO000AAD	ChIP-seq	K562	kevin-white
ENCFF121NJR	ENCDO000AAZ	ChIP-seq	A549	michael-snyder
ENCFF121PKV	ENCDO065AAA	total RNA-seq	skeletal muscle tissue	thomas-gingeras
ENCFF121RMK	ENCDO000AAD	ChIP-seq	K562	bradley-bernstein
ENCFF121VXJ	ENCDO336AAA	ChIP-seq	bipolar neuron	richard-myers
ENCFF121VYK	ENCDO000AAE	ChIP-seq	MCF-7	michael-snyder
ENCFF122EVJ	ENCDO845WKR	ChIP-seq	tibial nerve	richard-myers
ENCFF122FZS	ENCDO000ACV	ChIP-seq	Ishikawa	richard-myers
ENCFF122GSS	ENCDO000ABF	ChIP-seq	HEK293	michael-snyder
ENCFF122HJS	ENCDO000AAB	ChIP-seq	HeLa-S3	john-stamatoyannopoulos
ENCFF122KYV	ENCDO271OUW	ChIP-seq	suprapubic skin	michael-snyder
ENCFF122RZR	ENCDO000AAD	ChIP-seq	K562	kevin-white
ENCFF122TOW	ENCDO000AAE	ChIP-seq	MCF-7	michael-snyder
ENCFF122UZM	ENCDO478OMA	ChIP-seq	heart right ventricle	bing-ren
ENCFF122XDP	ENCDO000AAZ	ChIP-seq	A549	bradley-bernstein
ENCFF123FZN	ENCDO000AAZ	ChIP-seq	A549	richard-myers
ENCFF123GAA	ENCDO000AAZ	ChIP-seq	A549	michael-snyder
ENCFF123NHU	ENCDO697GBW	ChIP-seq	MM.1S	bradley-bernstein
ENCFF123NKL	ENCDO000AAW	ChIP-seq	H1-hESC	peggy-farnham
ENCFF123SMU	ENCDO267PTG	polyA RNA-seq	NCI-H460	thomas-gingeras
ENCFF123STP	ENCDO271OUW	ChIP-seq	uterus	michael-snyder
ENCFF123UZJ	ENCDO000AAE	ChIP-seq	MCF-7	michael-snyder
ENCFF123VAK	ENCDO000AAW	ChIP-seq	H1-hESC	richard-myers
ENCFF123YZJ	ENCDO551FXN	ChIP-seq	endothelial cell of umbilical vein	bradley-bernstein
ENCFF124AKH	ENCDO000AAC	ChIP-seq	HepG2	richard-myers
ENCFF124AKW	ENCDO000AAD	ChIP-seq	K562	vishwanath-iyer
ENCFF124AWF	ENCDO000AAW	ChIP-seq	H1-hESC	peggy-farnham
ENCFF124CNO	ENCDO271OUW	DNase-seq	ascending aorta	john-stamatoyannopoulos
ENCFF124CTL	ENCDO412QUR	ChIP-seq	common myeloid progenitor, CD34-positive	bradley-bernstein
ENCFF124FTL	ENCDO000AAC	ChIP-seq	HepG2	michael-snyder
ENCFF124IJM	ENCDO592CQV	ChIP-seq	iPS DF 6.9	bing-ren
ENCFF124LUU	ENCDO375VTO	polyA RNA-seq	renal pelvis	john-stamatoyannopoulos
ENCFF124ODW	ENCDO670CKN	ChIP-seq	kidney	bradley-bernstein
ENCFF124PFW	ENCDO000AAE	ChIP-seq	MCF-7	vishwanath-iyer
ENCFF124STW	ENCDO000AAD	ChIP-seq	K562	michael-snyder
ENCFF124TQP	ENCDO000AAD	ChIP-seq	K562	michael-snyder
ENCFF124VAC	ENCDO845WKR	ChIP-seq	suprapubic skin	michael-snyder
ENCFF124VCI	ENCDO000AAD	ChIP-seq	K562	michael-snyder
ENCFF125BUA	ENCDO000ABF	ChIP-seq	HEK293	michael-snyder
ENCFF125FKI	ENCDO354AAA	ChIP-seq	Karpas-422	bradley-bernstein
ENCFF125MPD	ENCDO000AAD	ChIP-seq	K562	peggy-farnham
ENCFF125NMY	ENCDO000ABB	ChIP-seq	Panc1	peggy-farnham
ENCFF125NYK	ENCDO354AAA	ChIP-seq	Karpas-422	bradley-bernstein
ENCFF125RDY	ENCDO000ABF	ChIP-seq	HEK293	michael-snyder
ENCFF125TBJ	ENCDO221AAA	ChIP-seq	cardiac mesoderm	john-stamatoyannopoulos
ENCFF125UEH	ENCDO513BVP	polyA RNA-seq	right renal pelvis	john-stamatoyannopoulos
ENCFF125ZKE	ENCDO793LXB	ChIP-seq	breast epithelium	richard-myers
ENCFF125ZRD	ENCDO000AAC	ChIP-seq	HepG2	michael-snyder
ENCFF126ECH	ENCDO000AAK	ChIP-seq	GM12878	michael-snyder
ENCFF126EYL	ENCDO000AAC	ChIP-seq	HepG2	richard-myers
ENCFF126LHB	ENCDO000ABF	ChIP-seq	HEK293	michael-snyder
ENCFF126OVJ	ENCDO000AAC	ChIP-seq	HepG2	michael-snyder
ENCFF126PQC	ENCDO000AAC	polyA RNA-seq	HepG2	eric-lecuyer
ENCFF126QEZ	ENCDO000AAD	polyA RNA-seq	K562	thomas-gingeras
ENCFF126WJK	ENCDO424FTP	ChIP-seq	ectodermal cell	bradley-bernstein
ENCFF127KUO	ENCDO000AAD	ChIP-seq	K562	peggy-farnham
ENCFF127OLY	ENCDO000AAD	ChIP-seq	K562	michael-snyder
ENCFF127RJK	ENCDO647EYG	DNase-seq	stomach	john-stamatoyannopoulos
ENCFF127TGU	ENCDO697GBW	ChIP-seq	MM.1S	bradley-bernstein
ENCFF127TJI	ENCDO830BUW	ChIP-seq	mammary epithelial cell	bradley-bernstein
ENCFF127UOV	ENCDO058AAA	ChIP-seq	spleen	bing-ren
ENCFF127YRH	ENCDO793LXB	ChIP-seq	suprapubic skin	michael-snyder
ENCFF127YSQ	ENCDO271OUW	DNase-seq	vagina	john-stamatoyannopoulos
ENCFF127ZSV	ENCDO024JHT	DNase-seq	muscle of back	john-stamatoyannopoulos
ENCFF127ZVV	ENCDO000ABG	ChIP-seq	GM06990	john-stamatoyannopoulos
ENCFF128DCK	ENCDO000AAC	ChIP-seq	HepG2	xiang-dong-fu
ENCFF128DSG	ENCDO793LXB	ChIP-seq	stomach	bradley-bernstein
ENCFF128PKT	ENCDO000AAK	ChIP-seq	GM12878	michael-snyder
ENCFF129BYR	ENCDO354AAA	DNase-seq	Karpas-422	john-stamatoyannopoulos
ENCFF129IXY	ENCDO000AAD	ChIP-seq	K562	peggy-farnham
ENCFF129JTM	ENCDO222AAA	ChIP-seq	hepatocyte	bradley-bernstein
ENCFF129NFS	ENCDO000ABF	ChIP-seq	HEK293	michael-snyder
ENCFF129PLZ	ENCDO451RUA	ChIP-seq	transverse colon	michael-snyder
ENCFF129QKA	ENCDO793LXB	ChIP-seq	transverse colon	bradley-bernstein
ENCFF129UYS	ENCDO140IFG	total RNA-seq	Caki2	thomas-gingeras
ENCFF129YAQ	ENCDO001AAA	polyA RNA-seq	AG04450	thomas-gingeras
ENCFF129ZBZ	ENCDO662IIE	DNase-seq	brain	john-stamatoyannopoulos
ENCFF129ZZR	ENCDO000AAD	ChIP-seq	K562	kevin-white
ENCFF130BYF	ENCDO000ABF	ChIP-seq	HEK293	michael-snyder
ENCFF130HIC	ENCDO232AAA	ChIP-seq	foreskin fibroblast	john-stamatoyannopoulos
ENCFF130IBQ	ENCDO478OMA	ChIP-seq	small intestine	bing-ren
ENCFF130JET	ENCDO000AAZ	ChIP-seq	A549	richard-myers
ENCFF130KHK	ENCDO222AAA	DNase-seq	hepatocyte	john-stamatoyannopoulos
ENCFF130LXW	ENCDO000ABF	ChIP-seq	HEK293	michael-snyder
ENCFF130QNU	ENCDO000AAD	polyA RNA-seq	K562	eric-lecuyer
ENCFF130QWF	ENCDO183AAA	ChIP-seq	DND-41	bradley-bernstein
ENCFF130QXF	ENCDO000AAE	ChIP-seq	MCF-7	michael-snyder
ENCFF130RDX	ENCDO000AAD	ChIP-seq	K562	peggy-farnham
ENCFF130TYQ	ENCDO028NGF	ChIP-seq	CD8-positive, alpha-beta T cell	john-stamatoyannopoulos
ENCFF130WEW	ENCDO133EXU	ChIP-seq	KMS-11	bradley-bernstein
ENCFF131BVQ	ENCDO000AAW	ChIP-seq	trophoblast cell	bing-ren
ENCFF131GPA	ENCDO000AAC	ChIP-seq	HepG2	richard-myers
ENCFF131HAH	ENCDO000AAD	ChIP-seq	K562	richard-myers
ENCFF131IST	ENCDO000AAD	total RNA-seq	K562	eric-lecuyer
ENCFF131JRU	ENCDO000AAD	polyA RNA-seq	K562	thomas-gingeras
ENCFF131LGY	ENCDO000ABG	ChIP-seq	GM06990	john-stamatoyannopoulos
ENCFF131NWE	ENCDO351AAA	ChIP-seq	OCI-LY7	bradley-bernstein
ENCFF131OQD	ENCDO451RUA	ChIP-seq	thoracic aorta	bradley-bernstein
ENCFF131TEK	ENCDO000AAC	ChIP-seq	HepG2	michael-snyder
ENCFF132FAW	ENCDO000AAB	ChIP-seq	HeLa-S3	michael-snyder
ENCFF132IRT	ENCDO000AAW	ChIP-seq	neural stem progenitor cell	bing-ren
ENCFF132LHA	ENCDO000AAD	ChIP-seq	K562	richard-myers
ENCFF132OWJ	ENCDO222AAA	ChIP-seq	hepatocyte	bradley-bernstein
ENCFF132TBG	ENCDO222AAA	ChIP-seq	neural progenitor cell	bradley-bernstein
ENCFF132TRH	ENCDO000ABF	ChIP-seq	HEK293	michael-snyder
ENCFF132XOC	ENCDO000AAD	ChIP-seq	K562	michael-snyder
ENCFF132ZTW	ENCDO000AAW	ChIP-seq	neural stem progenitor cell	bing-ren
ENCFF133BSL	ENCDO351AAA	DNase-seq	OCI-LY7	john-stamatoyannopoulos
ENCFF133DTX	ENCDO793LXB	ChIP-seq	breast epithelium	bradley-bernstein
ENCFF133FDE	ENCDO000ABF	ChIP-seq	HEK293	michael-snyder
ENCFF133FDG	ENCDO000AAD	ChIP-seq	K562	michael-snyder
ENCFF133HNA	ENCDO000AAW	ChIP-seq	H1-hESC	richard-myers
ENCFF133LPT	ENCDO220OYR	ChIP-seq	NCI-H929	bradley-bernstein
ENCFF133QSS	ENCDO000AAZ	ChIP-seq	A549	richard-myers
ENCFF133REZ	ENCDO000AAC	ChIP-seq	HepG2	richard-myers
ENCFF133VFA	ENCDO000ABE	ChIP-seq	HCT116	bradley-bernstein
ENCFF133WFK	ENCDO222AAA	ChIP-seq	neural progenitor cell	bradley-bernstein
ENCFF133ZMV	ENCDO670CKN	ChIP-seq	lung	bradley-bernstein
ENCFF133ZYE	ENCDO000AAD	ChIP-seq	K562	kevin-white
ENCFF134DDG	ENCDO697GBW	ChIP-seq	MM.1S	bradley-bernstein
ENCFF134DGA	ENCDO000AAD	ChIP-seq	K562	michael-snyder
ENCFF134HTY	ENCDO000AAD	ChIP-seq	K562	michael-snyder
ENCFF134LQW	ENCDO000AAL	ChIP-seq	GM12892	richard-myers
ENCFF134QYH	ENCDO000AAD	ChIP-seq	K562	michael-snyder
ENCFF134STW	ENCDO978TAT	ChIP-seq	neutrophil	bradley-bernstein
ENCFF134TNE	ENCDO000ABB	ChIP-seq	Panc1	richard-myers
ENCFF134TXS	ENCDO845WKR	ChIP-seq	esophagus squamous epithelium	michael-snyder
ENCFF134XAW	ENCDO000AAX	ChIP-seq	IMR-90	bing-ren
ENCFF135AYK	ENCDO336AAA	ChIP-seq	GM23338	bradley-bernstein
ENCFF135BZT	ENCDO000AAD	ChIP-seq	K562	richard-myers
ENCFF135DAC	ENCDO451RUA	ChIP-seq	gastrocnemius medialis	bradley-bernstein
ENCFF135DLX	ENCDO000AAC	ChIP-seq	HepG2	michael-snyder
ENCFF135EUT	ENCDO222AAA	ChIP-seq	H9	bing-ren
ENCFF135ICW	ENCDO449QPH	polyA RNA-seq	spleen	michael-snyder
ENCFF135OPH	ENCDO350AAA	ChIP-seq	OCI-LY1	bradley-bernstein
ENCFF135OYM	ENCDO000AAD	ChIP-seq	K562	michael-snyder
ENCFF135QBJ	ENCDO000AAD	ChIP-seq	K562	richard-myers
ENCFF135QJT	ENCDO000AAC	ChIP-seq	HepG2	richard-myers
ENCFF135TVX	ENCDO060AAA	ChIP-seq	liver	bing-ren
ENCFF135VSC	ENCDO000AAX	ChIP-seq	IMR-90	bing-ren
ENCFF135WAI	ENCDO000AAW	ChIP-seq	H1-hESC	bing-ren
ENCFF135XJA	ENCDO000AAC	ChIP-seq	HepG2	xiang-dong-fu
ENCFF135ZFA	ENCDO000AAC	ChIP-seq	HepG2	richard-myers
ENCFF136AEV	ENCDO424HVB	ChIP-seq	pancreas	bing-ren
ENCFF136GDK	ENCDO000AAW	ChIP-seq	H1-hESC	joseph-costello
ENCFF136UBM	ENCDO451RUA	ChIP-seq	gastroesophageal sphincter	michael-snyder
ENCFF136URJ	ENCDO000ABE	ChIP-seq	HCT116	bradley-bernstein
ENCFF136WLN	ENCDO119FJJ	ChIP-seq	VCaP	michael-snyder
ENCFF136XHP	ENCDO000AAD	ChIP-seq	K562	michael-snyder
ENCFF136YSL	ENCDO882MMZ	ChIP-seq	liver	richard-myers
ENCFF137BYR	ENCDO002AAA	ChIP-seq	AG09309	john-stamatoyannopoulos
ENCFF137IEH	ENCDO000AAD	polyA RNA-seq	K562	sherman-weissman
ENCFF137JPI	ENCDO000AAC	ChIP-seq	HepG2	xiang-dong-fu
ENCFF137LIY	ENCDO000AAW	ChIP-seq	mesenchymal stem cell	bing-ren
ENCFF137NDD	ENCDO424HVB	DNase-seq	ovary	john-stamatoyannopoulos
ENCFF137QSY	ENCDO000AAC	ChIP-seq	HepG2	richard-myers
ENCFF137RRM	ENCDO830BUW	ChIP-seq	mammary epithelial cell	bradley-bernstein
ENCFF137WAN	ENCDO220OYR	ChIP-seq	NCI-H929	bradley-bernstein
ENCFF137WND	ENCDO000AAD	ChIP-seq	K562	michael-snyder
ENCFF137ZVN	ENCDO000ABF	ChIP-seq	HEK293	michael-snyder
ENCFF138BUP	ENCDO000AAB	ChIP-seq	HeLa-S3	michael-snyder
ENCFF138CTR	ENCDO000AAK	ChIP-seq	GM12878	bradley-bernstein
ENCFF138FPL	ENCDO000AAD	ChIP-seq	K562	kevin-white
ENCFF138GZP	ENCDO001AAA	DNase-seq	AG04450	john-stamatoyannopoulos
ENCFF138HXG	ENCDO000AAW	ChIP-seq	H1-hESC	michael-snyder
ENCFF138KCG	ENCDO333AAA	ChIP-seq	fibroblast of lung	john-stamatoyannopoulos
ENCFF138LNW	ENCDO000AAD	ChIP-seq	K562	michael-snyder
ENCFF138WEZ	ENCDO732PDS	ChIP-seq	Loucy	bradley-bernstein
ENCFF138XPE	ENCDO759UVX	ChIP-seq	fibroblast of dermis	bradley-bernstein
ENCFF139DKP	ENCDO095AAA	DNase-seq	cardiac fibroblast	john-stamatoyannopoulos
ENCFF139JTU	ENCDO269AAA	polyA RNA-seq	fibroblast of lung	thomas-gingeras
ENCFF139MVO	ENCDO000AAD	ChIP-seq	K562	kevin-white
ENCFF139NQB	ENCDO222AAA	ChIP-seq	neural progenitor cell	bradley-bernstein
ENCFF139OUQ	ENCDO000AAC	ChIP-seq	HepG2	michael-snyder
ENCFF139VKC	ENCDO000AAD	ChIP-seq	K562	michael-snyder
ENCFF139WHV	ENCDO336AAA	ChIP-seq	GM23338	bradley-bernstein
ENCFF139WTG	ENCDO000AAZ	ChIP-seq	A549	richard-myers
ENCFF139XLL	ENCDO000AAD	ChIP-seq	K562	michael-snyder
ENCFF139ZPI	ENCDO000AAC	ChIP-seq	HepG2	richard-myers
ENCFF140AOS	ENCDO551FXN	ChIP-seq	endothelial cell of umbilical vein	bradley-bernstein
ENCFF140ELP	ENCDO000AAE	ChIP-seq	MCF-7	michael-snyder
ENCFF140HEW	ENCDO000AAE	ChIP-seq	MCF-7	richard-myers
ENCFF140IKC	ENCDO000AAX	ChIP-seq	IMR-90	michael-snyder
ENCFF140KEX	ENCDO000AAD	ChIP-seq	K562	xiang-dong-fu
ENCFF140LQJ	ENCDO000ABF	ChIP-seq	HEK293	michael-snyder
ENCFF140MOX	ENCDO719HIY	ChIP-seq	22Rv1	michael-snyder
ENCFF140OEU	ENCDO353AAA	ChIP-seq	SU-DHL-6	bradley-bernstein
ENCFF140PAJ	ENCDO845WKR	total RNA-seq	esophagus squamous epithelium	thomas-gingeras
ENCFF140VIC	ENCDO000AAW	ChIP-seq	trophoblast cell	bing-ren
ENCFF140XGV	ENCDO000ACX	ChIP-seq	LNCaP clone FGC	vishwanath-iyer
ENCFF140XQB	ENCDO000ACY	total RNA-seq	M059J	thomas-gingeras
ENCFF140YFE	ENCDO000AAC	ChIP-seq	HepG2	richard-myers
ENCFF141FQR	ENCDO171HMD	DNase-seq	muscle of arm	john-stamatoyannopoulos
ENCFF141GHO	ENCDO000AAZ	polyA RNA-seq	A549	richard-myers
ENCFF141IVZ	ENCDO350AAA	ChIP-seq	OCI-LY1	bradley-bernstein
ENCFF141NAT	ENCDO999JZG	DNase-seq	muscle of arm	john-stamatoyannopoulos
ENCFF141OWA	ENCDO000AAE	ChIP-seq	MCF-7	michael-snyder
ENCFF141TTY	ENCDO183AAA	ChIP-seq	DND-41	bradley-bernstein
ENCFF141XQF	ENCDO000AAW	ChIP-seq	H1-hESC	richard-myers
ENCFF142DHE	ENCDO000AAD	ChIP-seq	K562	michael-snyder
ENCFF142GMV	ENCDO222AAA	ChIP-seq	neural stem progenitor cell	bradley-bernstein
ENCFF142JLH	ENCDO000AAW	ChIP-seq	H1-hESC	bing-ren
ENCFF142KHD	ENCDO000AAW	ChIP-seq	trophoblast cell	bing-ren
ENCFF142VVI	ENCDO978TAT	ChIP-seq	neutrophil	bradley-bernstein
ENCFF142XWN	ENCDO354AAA	ChIP-seq	Karpas-422	bradley-bernstein
ENCFF142ZMX	ENCDO000ABC	ChIP-seq	SK-N-MC	bradley-bernstein
ENCFF143BFS	ENCDO349AAA	ChIP-seq	PC-3	bradley-bernstein
ENCFF143LAT	ENCDO000AAX	ChIP-seq	IMR-90	bing-ren
ENCFF143SQI	ENCDO000ABF	ChIP-seq	HEK293	michael-snyder
ENCFF143TIR	ENCDO000ABE	ChIP-seq	HCT116	bradley-bernstein
ENCFF143UTJ	ENCDO000AAD	ChIP-seq	K562	michael-snyder
ENCFF144BQG	ENCDO055UKA	ChIP-seq	neutrophil	bradley-bernstein
ENCFF144CPG	ENCDO000AAD	ChIP-seq	K562	richard-myers
ENCFF144FIS	ENCDO000AAD	ChIP-seq	K562	richard-myers
ENCFF144FLB	ENCDO355AAA	ChIP-seq	OCI-LY3	bradley-bernstein
ENCFF144KAT	ENCDO348AAA	total RNA-seq	A375	thomas-gingeras
ENCFF144ODF	ENCDO000AAE	ChIP-seq	MCF-7	vishwanath-iyer
ENCFF144XUD	ENCDO000AAC	ChIP-seq	HepG2	xiang-dong-fu
ENCFF144YZK	ENCDO000ADH	ChIP-seq	NT2/D1	peggy-farnham
ENCFF145BKE	ENCDO000ACA	ChIP-seq	GM12891	richard-myers
ENCFF145CAZ	ENCDO104AAA	ChIP-seq	epithelial cell of esophagus	john-stamatoyannopoulos
ENCFF145GYN	ENCDO063AAA	total RNA-seq	thyroid gland	thomas-gingeras
ENCFF145IFQ	ENCDO592CQV	ChIP-seq	iPS DF 6.9	bing-ren
ENCFF145MQT	ENCDO355AAA	ChIP-seq	OCI-LY3	bradley-bernstein
ENCFF145PEH	ENCDO001AAA	polyA RNA-seq	AG04450	thomas-gingeras
ENCFF145WWS	ENCDO000AAW	ChIP-seq	neural stem progenitor cell	bing-ren
ENCFF145YPS	ENCDO028NGF	DNase-seq	CD4-positive, alpha-beta T cell	john-stamatoyannopoulos
ENCFF146EZL	ENCDO000AAK	ChIP-seq	GM12878	michael-snyder
ENCFF146HTM	ENCDO000AAD	ChIP-seq	K562	richard-myers
ENCFF146NJI	ENCDO000AAE	ChIP-seq	MCF-7	michael-snyder
ENCFF146RSB	ENCDO793LXB	ChIP-seq	tibial nerve	michael-snyder
ENCFF146VMQ	ENCDO000AAD	ChIP-seq	K562	michael-snyder
ENCFF146XRV	ENCDO221AAA	ChIP-seq	H7-hESC	john-stamatoyannopoulos
ENCFF146ZZM	ENCDO342AAA	ChIP-seq	endothelial cell of umbilical vein	john-stamatoyannopoulos
ENCFF147BZB	ENCDO000ABF	ChIP-seq	HEK293	michael-snyder
ENCFF147EJY	ENCDO063AAA	total RNA-seq	thyroid gland	thomas-gingeras
ENCFF147KIO	ENCDO000AAW	ChIP-seq	H1-hESC	bing-ren
ENCFF147VCN	ENCDO000AAD	ChIP-seq	K562	michael-snyder
ENCFF147YGB	ENCDO000AAD	ChIP-seq	K562	michael-snyder
ENCFF148CSB	ENCDO330AAA	DNase-seq	cardiac muscle cell	john-stamatoyannopoulos
ENCFF148IFM	ENCDO156MSV	ChIP-seq	fibroblast of lung	bradley-bernstein
ENCFF148JEQ	ENCDO837QWL	DNase-seq	stomach	john-stamatoyannopoulos
ENCFF148JMZ	ENCDO551FXN	ChIP-seq	endothelial cell of umbilical vein	bradley-bernstein
ENCFF148POB	ENCDO000AAC	ChIP-seq	HepG2	michael-snyder
ENCFF148RNW	ENCDO000AAC	polyA RNA-seq	HepG2	thomas-gingeras
ENCFF148ROD	ENCDO000AAE	ChIP-seq	MCF-7	michael-snyder
ENCFF148SQX	ENCDO451RUA	ChIP-seq	thoracic aorta	bradley-bernstein
ENCFF148TMM	ENCDO647UHQ	ChIP-seq	PC-9	bradley-bernstein
ENCFF149EKR	ENCDO000AAC	ChIP-seq	HepG2	bradley-bernstein
ENCFF149LTL	ENCDO336AAA	ChIP-seq	GM23338	bradley-bernstein
ENCFF149LWO	ENCDO353AAA	ChIP-seq	SU-DHL-6	bradley-bernstein
ENCFF149NHO	ENCDO341XKY	ChIP-seq	skeletal muscle myoblast	bradley-bernstein
ENCFF149PAO	ENCDO863JOG	DNase-seq	thymus	john-stamatoyannopoulos
ENCFF149PXU	ENCDO000AAK	polyA RNA-seq	GM12878	thomas-gingeras
ENCFF149SOH	ENCDO000ABE	ChIP-seq	HCT116	peggy-farnham
ENCFF149VFJ	ENCDO000AAW	ChIP-seq	neural stem progenitor cell	bing-ren
ENCFF149VZU	ENCDO451RUA	ChIP-seq	breast epithelium	richard-myers
ENCFF150BNL	ENCDO060AAA	ChIP-seq	liver	richard-myers
ENCFF150DRD	ENCDO000AAD	ChIP-seq	K562	richard-myers
ENCFF150HRE	ENCDO451RUA	ChIP-seq	adrenal gland	bradley-bernstein
ENCFF150MZS	ENCDO000AAW	ChIP-seq	mesendoderm	bing-ren
ENCFF150NDP	ENCDO000ABF	ChIP-seq	HEK293	michael-snyder
ENCFF150PLO	ENCDO000AAD	ChIP-seq	K562	michael-snyder
ENCFF150TKS	ENCDO000ABF	ChIP-seq	HEK293	michael-snyder
ENCFF150TMB	ENCDO330AAA	DNase-seq	cardiac muscle cell	john-stamatoyannopoulos
ENCFF151ALJ	ENCDO934VEN	total RNA-seq	A172	thomas-gingeras
ENCFF151DQI	ENCDO336AAA	ChIP-seq	bipolar neuron	bradley-bernstein
ENCFF151JHW	ENCDO012PVK	DNase-seq	forelimb muscle	john-stamatoyannopoulos
ENCFF151KAU	ENCDO000AAD	ChIP-seq	K562	kevin-white
ENCFF151PSG	ENCDO072LQF	DNase-seq	muscle of arm	john-stamatoyannopoulos
ENCFF151XJE	ENCDO000ABF	ChIP-seq	HEK293	michael-snyder
ENCFF151XLX	ENCDO840PTG	ChIP-seq	ES-I3	bradley-bernstein
ENCFF152LUG	ENCDO000AAC	polyA RNA-seq	HepG2	eric-lecuyer
ENCFF152NXL	ENCDO355AAA	ChIP-seq	OCI-LY3	bradley-bernstein
ENCFF152QOQ	ENCDO793LXB	ChIP-seq	upper lobe of left lung	bradley-bernstein
ENCFF152RUF	ENCDO845WKR	ChIP-seq	thoracic aorta	bradley-bernstein
ENCFF152TEK	ENCDO000AAD	ChIP-seq	K562	xiang-dong-fu
ENCFF152VGP	ENCDO793LXB	ChIP-seq	breast epithelium	michael-snyder
ENCFF152YRC	ENCDO000AAD	ChIP-seq	K562	michael-snyder
ENCFF152ZGE	ENCDO000ACA	ChIP-seq	GM12891	richard-myers
ENCFF153ANI	ENCDO000AAD	ChIP-seq	K562	richard-myers
ENCFF153CXX	ENCDO000AAD	ChIP-seq	K562	bradley-bernstein
ENCFF153FSJ	ENCDO000AAD	ChIP-seq	K562	michael-snyder
ENCFF153HRH	ENCDO349AAA	ChIP-seq	PC-3	bradley-bernstein
ENCFF153PCL	ENCDO845WKR	ChIP-seq	sigmoid colon	michael-snyder
ENCFF153RSF	ENCDO000AAP	ChIP-seq	MCF 10A	kevin-struhl
ENCFF153UOO	ENCDO478OMA	ChIP-seq	heart left ventricle	bing-ren
ENCFF154GKN	ENCDO058AAA	ChIP-seq	heart left ventricle	bing-ren
ENCFF154HFA	ENCDO816OTW	DNase-seq	right kidney	john-stamatoyannopoulos
ENCFF154IGF	ENCDO000AAC	ChIP-seq	HepG2	michael-snyder
ENCFF154LYO	ENCDO000AAZ	ChIP-seq	A549	richard-myers
ENCFF154OCS	ENCDO000AAD	ChIP-seq	K562	michael-snyder
ENCFF154PCC	ENCDO000AAC	ChIP-seq	HepG2	xiang-dong-fu
ENCFF154PDL	ENCDO732PDS	ChIP-seq	Loucy	bradley-bernstein
ENCFF154TCG	ENCDO000ABA	ChIP-seq	T47D	richard-myers
ENCFF154WBN	ENCDO336AAA	ChIP-seq	bipolar neuron	bradley-bernstein
ENCFF154ZWB	ENCDO000AAD	ChIP-seq	K562	richard-myers
ENCFF155OJL	ENCDO000ACQ	DNase-seq	BE2C	john-stamatoyannopoulos
ENCFF155OTL	ENCDO000AAW	polyA RNA-seq	mesendoderm	joe-ecker
ENCFF155QYL	ENCDO478OMA	ChIP-seq	sigmoid colon	bing-ren
ENCFF155TVA	ENCDO000AAD	ChIP-seq	K562	michael-snyder
ENCFF155VYC	ENCDO222AAA	ChIP-seq	H9	bing-ren
ENCFF155WNX	ENCDO000AAC	ChIP-seq	HepG2	richard-myers
ENCFF155XUI	ENCDO793LXB	ChIP-seq	lower leg skin	michael-snyder
ENCFF155ZIT	ENCDO265AAA	ChIP-seq	CD14-positive monocyte	bradley-bernstein
ENCFF156DJH	ENCDO338AAA	total RNA-seq	SK-MEL-5	thomas-gingeras
ENCFF156KFV	ENCDO000AAD	ChIP-seq	K562	richard-myers
ENCFF156RXB	ENCDO000ABF	ChIP-seq	HEK293	michael-snyder
ENCFF156XGI	ENCDO863KZW	DNase-seq	muscle of leg	john-stamatoyannopoulos
ENCFF156XRJ	ENCDO005EGE	ChIP-seq	foreskin keratinocyte	michael-snyder
ENCFF156ZIB	ENCDO000AAZ	ChIP-seq	A549	bradley-bernstein
ENCFF157BQS	ENCDO734LQV	ChIP-seq	HUES6	bradley-bernstein
ENCFF157CZE	ENCDO000AAC	ChIP-seq	HepG2	michael-snyder
ENCFF157DVB	ENCDO115AAA	ChIP-seq	B cell	bradley-bernstein
ENCFF157JOM	ENCDO222AAA	total RNA-seq	hepatocyte	thomas-gingeras
ENCFF157JVZ	ENCDO000AAC	ChIP-seq	HepG2	xiang-dong-fu
ENCFF157OVC	ENCDO793LXB	ChIP-seq	Peyer's patch	bradley-bernstein
ENCFF157VRW	ENCDO000AAW	ChIP-seq	H1-hESC	bing-ren
ENCFF157ZBY	ENCDO000AAE	ChIP-seq	MCF-7	michael-snyder
ENCFF158ENE	ENCDO000AAX	ChIP-seq	IMR-90	bing-ren
ENCFF158LBE	ENCDO779FJA	total RNA-seq	mammary microvascular endothelial cell	thomas-gingeras
ENCFF158LEE	ENCDO000AAD	ChIP-seq	K562	michael-snyder
ENCFF158QSE	ENCDO175XVW	ChIP-seq	iPS-20b	bradley-bernstein
ENCFF158QUD	ENCDO551FXN	ChIP-seq	endothelial cell of umbilical vein	bradley-bernstein
ENCFF158RCK	ENCDO000AAB	polyA RNA-seq	HeLa-S3	thomas-gingeras
ENCFF158RWF	ENCDO000AAD	ChIP-seq	K562	michael-snyder
ENCFF158UVI	ENCDO000AAZ	polyA RNA-seq	A549	richard-myers
ENCFF158VOW	ENCDO793LXB	total RNA-seq	Peyer's patch	thomas-gingeras
ENCFF158YVQ	ENCDO271OUW	ChIP-seq	upper lobe of left lung	michael-snyder
ENCFF158ZAC	ENCDO222AAA	ChIP-seq	radial glial cell	bradley-bernstein
ENCFF158ZFF	ENCDO000ABF	ChIP-seq	HEK293T	michael-snyder
ENCFF158ZUT	ENCDO000AAZ	ChIP-seq	A549	richard-myers
ENCFF159DOO	ENCDO845WKR	DNase-seq	transverse colon	john-stamatoyannopoulos
ENCFF159EUB	ENCDO000ABF	ChIP-seq	HEK293T	michael-snyder
ENCFF159KKU	ENCDO000ABF	ChIP-seq	HEK293	michael-snyder
ENCFF159KZC	ENCDO375VTO	DNase-seq	left lung	john-stamatoyannopoulos
ENCFF159LJP	ENCDO000AAK	ChIP-seq	GM12878	kevin-struhl
ENCFF159NGH	ENCDO000AAZ	ChIP-seq	A549	richard-myers
ENCFF159VWV	ENCDO551FXN	ChIP-seq	endothelial cell of umbilical vein	bradley-bernstein
ENCFF160LMY	ENCDO459DTQ	DNase-seq	common myeloid progenitor, CD34-positive	john-stamatoyannopoulos
ENCFF160TSK	ENCDO000AAD	ChIP-seq	K562	michael-snyder
ENCFF160VXC	ENCDO000AAD	ChIP-seq	K562	michael-snyder
ENCFF160WOY	ENCDO183AAA	ChIP-seq	DND-41	bradley-bernstein
ENCFF161AYB	ENCDO000ABC	ChIP-seq	SK-N-MC	richard-myers
ENCFF161DLA	ENCDO000AAZ	ChIP-seq	A549	richard-myers
ENCFF161KDY	ENCDO451RUA	ChIP-seq	transverse colon	bradley-bernstein
ENCFF161NHB	ENCDO451RUA	ChIP-seq	body of pancreas	bradley-bernstein
ENCFF161RBK	ENCDO271OUW	total RNA-seq	right atrium auricular region	thomas-gingeras
ENCFF161TEI	ENCDO000ABF	ChIP-seq	HEK293	michael-snyder
ENCFF161YXF	ENCDO647UHQ	ChIP-seq	PC-9	bradley-bernstein
ENCFF162BKW	ENCDO451RUA	ChIP-seq	thyroid gland	bradley-bernstein
ENCFF162DDH	ENCDO000AAW	ChIP-seq	H1-hESC	richard-myers
ENCFF162IBF	ENCDO191CQJ	ChIP-seq	foreskin fibroblast	john-stamatoyannopoulos
ENCFF162LLQ	ENCDO000AAC	ChIP-seq	HepG2	richard-myers
ENCFF162NDI	ENCDO000AAB	ChIP-seq	HeLa-S3	bradley-bernstein
ENCFF162OTW	ENCDO333AAA	ChIP-seq	fibroblast of lung	john-stamatoyannopoulos
ENCFF162SNW	ENCDO000AAW	ChIP-seq	H1-hESC	bradley-bernstein
ENCFF162VJX	ENCDO000AAD	ChIP-seq	K562	peggy-farnham
ENCFF162VTZ	ENCDO000AAC	ChIP-seq	HepG2	richard-myers
ENCFF162YFK	ENCDO000AAD	ChIP-seq	K562	john-stamatoyannopoulos
ENCFF162YLU	ENCDO000AAD	ChIP-seq	K562	bradley-bernstein
ENCFF162ZAB	ENCDO000AAE	ChIP-seq	MCF-7	peggy-farnham
ENCFF163ANO	ENCDO000ABC	ChIP-seq	SK-N-MC	bradley-bernstein
ENCFF163ARJ	ENCDO000AAD	ChIP-seq	K562	michael-snyder
ENCFF163GGL	ENCDO000ABE	ChIP-seq	HCT116	michael-snyder
ENCFF163IBV	ENCDO451RUA	ChIP-seq	thyroid gland	bradley-bernstein
ENCFF163SVW	ENCDO478OMA	ChIP-seq	thymus	bing-ren
ENCFF163WNN	ENCDO000AAB	ChIP-seq	HeLa-S3	bradley-bernstein
ENCFF164CZG	ENCDO000AAD	ChIP-seq	K562	kevin-white
ENCFF164EAM	ENCDO221AAA	ChIP-seq	cardiac mesoderm	john-stamatoyannopoulos
ENCFF164FDV	ENCDO000AAY	DNase-seq	Jurkat clone E61	john-stamatoyannopoulos
ENCFF164FND	ENCDO793LXB	ChIP-seq	right atrium auricular region	bradley-bernstein
ENCFF164OQH	ENCDO576LXR	polyA RNA-seq	renal cortex interstitium	john-stamatoyannopoulos
ENCFF164PYT	ENCDO793LXB	ChIP-seq	esophagus squamous epithelium	bradley-bernstein
ENCFF164TSL	ENCDO000AAK	ChIP-seq	GM12878	michael-snyder
ENCFF164TUS	ENCDO000AAW	ChIP-seq	H1-hESC	bradley-bernstein
ENCFF164YRT	ENCDO222AAA	ChIP-seq	mid-neurogenesis radial glial cells	bradley-bernstein
ENCFF165BBY	ENCDO058AAA	ChIP-seq	spleen	bing-ren
ENCFF165COO	ENCDO000AAD	ChIP-seq	K562	xiang-dong-fu
ENCFF165FKK	ENCDO268AAA	ChIP-seq	keratinocyte	bradley-bernstein
ENCFF165JCA	ENCDO265AAA	ChIP-seq	CD14-positive monocyte	bradley-bernstein
ENCFF165USL	ENCDO451RUA	ChIP-seq	thoracic aorta	bradley-bernstein
ENCFF166AME	ENCDO000AAE	DNase-seq	MCF-7	john-stamatoyannopoulos
ENCFF166DDT	ENCDO000AAC	ChIP-seq	HepG2	richard-myers
ENCFF166HTQ	ENCDO000ABE	ChIP-seq	HCT116	bradley-bernstein
ENCFF166HWB	ENCDO033CRF	polyA RNA-seq	HT1080	thomas-gingeras
ENCFF166QBJ	ENCDO000AAE	ChIP-seq	MCF-7	peggy-farnham
ENCFF166QCG	ENCDO834SRG	ChIP-seq	osteoblast	bradley-bernstein
ENCFF166SLI	ENCDO271OUW	total RNA-seq	sigmoid colon	thomas-gingeras
ENCFF166WAP	ENCDO410ZKA	ChIP-seq	common myeloid progenitor, CD34-positive	bradley-bernstein
ENCFF166WLN	ENCDO000AAC	ChIP-seq	HepG2	michael-snyder
ENCFF166YSS	ENCDO000AAZ	ChIP-seq	A549	michael-snyder
ENCFF167EEW	ENCDO000AAW	ChIP-seq	H1-hESC	joseph-costello
ENCFF167HEH	ENCDO000ABA	polyA RNA-seq	T47D	richard-myers
ENCFF167LFP	ENCDO222AAA	ChIP-seq	radial glial cell	bradley-bernstein
ENCFF167RGS	ENCDO000AAD	ChIP-seq	K562	michael-snyder
ENCFF167WNW	ENCDO000ABD	ChIP-seq	SK-N-SH	michael-snyder
ENCFF168HCO	ENCDO826VAK	ChIP-seq	adrenal gland	john-stamatoyannopoulos
ENCFF168JXO	ENCDO271OUW	ChIP-seq	ascending aorta	bradley-bernstein
ENCFF168RVH	ENCDO000AAW	ChIP-seq	trophoblast cell	bing-ren
ENCFF169BUR	ENCDO000ADU	ChIP-seq	WI38	john-stamatoyannopoulos
ENCFF169JQT	ENCDO916IIE	ChIP-seq	astrocyte	bradley-bernstein
ENCFF169LKQ	ENCDO000AAD	ChIP-seq	K562	michael-snyder
ENCFF169POV	ENCDO000AAD	ChIP-seq	K562	michael-snyder
ENCFF169QDL	ENCDO000AAE	ChIP-seq	MCF-7	kevin-white
ENCFF169ZIP	ENCDO000AAK	ChIP-seq	GM12878	michael-snyder
ENCFF169ZTB	ENCDO000AAB	polyA RNA-seq	HeLa-S3	thomas-gingeras
ENCFF170CQY	ENCDO793LXB	ChIP-seq	esophagus squamous epithelium	bradley-bernstein
ENCFF170DKK	ENCDO000AAD	ChIP-seq	K562	michael-snyder
ENCFF170JGP	ENCDO000ABF	ChIP-seq	HEK293	michael-snyder
ENCFF170MVT	ENCDO451RUA	ChIP-seq	body of pancreas	bradley-bernstein
ENCFF170MYF	ENCDO000AAZ	polyA RNA-seq	A549	richard-myers
ENCFF170OKS	ENCDO000AAC	ChIP-seq	HepG2	richard-myers
ENCFF170PKN	ENCDO793LXB	ChIP-seq	sigmoid colon	bradley-bernstein
ENCFF170QJT	ENCDO000AAK	ChIP-seq	GM12878	michael-snyder
ENCFF170QWA	ENCDO000AAK	ChIP-seq	GM12878	michael-snyder
ENCFF170UJD	ENCDO000ACQ	ChIP-seq	BE2C	john-stamatoyannopoulos
ENCFF171DBH	ENCDO000AAD	polyA RNA-seq	K562	eric-lecuyer
ENCFF171DED	ENCDO000ABF	ChIP-seq	HEK293	michael-snyder
ENCFF171KRI	ENCDO000AAD	ChIP-seq	K562	bradley-bernstein
ENCFF171NJW	ENCDO000AAD	ChIP-seq	K562	kevin-white
ENCFF171TVX	ENCDO000ABF	ChIP-seq	HEK293	michael-snyder
ENCFF171UVR	ENCDO001AAA	ChIP-seq	AG04450	john-stamatoyannopoulos
ENCFF171VRI	ENCDO000ADT	ChIP-seq	WERI-Rb-1	john-stamatoyannopoulos
ENCFF171WZW	ENCDO845WKR	ChIP-seq	sigmoid colon	michael-snyder
ENCFF172BTO	ENCDO000AAK	ChIP-seq	GM12878	michael-snyder
ENCFF172LZS	ENCDO001AAA	DNase-seq	AG04450	john-stamatoyannopoulos
ENCFF172NRA	ENCDO265AAA	ChIP-seq	CD14-positive monocyte	bradley-bernstein
ENCFF172QEU	ENCDO000AAW	ChIP-seq	neural stem progenitor cell	bing-ren
ENCFF172WFR	ENCDO000AAC	ChIP-seq	HepG2	michael-snyder
ENCFF172XZA	ENCDO000AAC	ChIP-seq	HepG2	michael-snyder
ENCFF173FFW	ENCDO341XKY	ChIP-seq	myotube	bradley-bernstein
ENCFF173KFI	ENCDO793LXB	ChIP-seq	esophagus squamous epithelium	bradley-bernstein
ENCFF173TQI	ENCDO000AAD	ChIP-seq	K562	kevin-white
ENCFF173TUP	ENCDO027VXA	ChIP-seq	A673	bradley-bernstein
ENCFF173UNV	ENCDO478OMA	ChIP-seq	stomach	bing-ren
ENCFF173XUI	ENCDO000ABF	ChIP-seq	HEK293	michael-snyder
ENCFF173YSU	ENCDO000AAD	ChIP-seq	K562	xiang-dong-fu
ENCFF174BJB	ENCDO268AAA	ChIP-seq	keratinocyte	bradley-bernstein
ENCFF174CHS	ENCDO845WKR	total RNA-seq	thyroid gland	thomas-gingeras
ENCFF174HAL	ENCDO793LXB	ChIP-seq	sigmoid colon	bradley-bernstein
ENCFF174JMG	ENCDO451RUA	ChIP-seq	breast epithelium	michael-snyder
ENCFF174JQR	ENCDO000AAD	ChIP-seq	K562	xiang-dong-fu
ENCFF174OEM	ENCDO451RUA	total RNA-seq	upper lobe of left lung	thomas-gingeras
ENCFF174QIJ	ENCDO000AAK	ChIP-seq	GM12878	kevin-struhl
ENCFF174RGF	ENCDO171HMD	polyA RNA-seq	left renal pelvis	john-stamatoyannopoulos
ENCFF174RPU	ENCDO000AAZ	ChIP-seq	A549	michael-snyder
ENCFF174SBU	ENCDO793LXB	total RNA-seq	adrenal gland	thomas-gingeras
ENCFF174UAO	ENCDO119ASK	ChIP-seq	large intestine	john-stamatoyannopoulos
ENCFF174UCM	ENCDO000ACV	ChIP-seq	Ishikawa	richard-myers
ENCFF174VNL	ENCDO006AAA	DNase-seq	cerebellum	gregory-crawford
ENCFF174XHA	ENCDO000AAK	ChIP-seq	GM12878	richard-myers
ENCFF174YPE	ENCDO000AAE	ChIP-seq	MCF-7	bradley-bernstein
ENCFF174ZXA	ENCDO026AEL	ChIP-seq	common myeloid progenitor, CD34-positive	bradley-bernstein
ENCFF175EOK	ENCDO000AAD	ChIP-seq	K562	richard-myers
ENCFF175LYA	ENCDO579CCQ	DNase-seq	CD14-positive monocyte	john-stamatoyannopoulos
ENCFF175OWH	ENCDO555CMC	DNase-seq	renal cortex interstitium	john-stamatoyannopoulos
ENCFF175TNH	ENCDO000AAD	ChIP-seq	K562	michael-snyder
ENCFF176HWN	ENCDO033CRF	polyA RNA-seq	HT1080	thomas-gingeras
ENCFF176IME	ENCDO000AAC	ChIP-seq	HepG2	richard-myers
ENCFF176QWX	ENCDO000AAE	ChIP-seq	MCF-7	michael-snyder
ENCFF176SCV	ENCDO592CQV	ChIP-seq	iPS DF 19.11	bing-ren
ENCFF176SGD	ENCDO424FTP	ChIP-seq	endodermal cell	bradley-bernstein
ENCFF176VLC	ENCDO000AAC	ChIP-seq	HepG2	richard-myers
ENCFF176WLX	ENCDO336AAA	ChIP-seq	GM23248	bradley-bernstein
ENCFF176ZRH	ENCDO000AAC	ChIP-seq	HepG2	richard-myers
ENCFF177GKX	ENCDO000AAD	ChIP-seq	K562	xiang-dong-fu
ENCFF177GPP	ENCDO000AAD	ChIP-seq	K562	michael-snyder
ENCFF177HNF	ENCDO000AAK	ChIP-seq	GM12878	bradley-bernstein
ENCFF177IQB	ENCDO265AAA	ChIP-seq	CD14-positive monocyte	bradley-bernstein
ENCFF177JUU	ENCDO000AAC	ChIP-seq	HepG2	richard-myers
ENCFF177NAT	ENCDO000ABE	ChIP-seq	HCT116	bradley-bernstein
ENCFF177OHO	ENCDO592CQV	ChIP-seq	iPS DF 6.9	bing-ren
ENCFF177OOW	ENCDO662IIE	DNase-seq	kidney	john-stamatoyannopoulos
ENCFF177RBE	ENCDO845WKR	total RNA-seq	spleen	thomas-gingeras
ENCFF177SSB	ENCDO000AAD	ChIP-seq	K562	michael-snyder
ENCFF177TLU	ENCDO000ABF	ChIP-seq	HEK293	michael-snyder
ENCFF177TXS	ENCDO058AAA	ChIP-seq	spleen	bing-ren
ENCFF178KOP	ENCDO000AAD	ChIP-seq	K562	bradley-bernstein
ENCFF178SLS	ENCDO107AAA	ChIP-seq	retinal pigment epithelial cell	john-stamatoyannopoulos
ENCFF178SUS	ENCDO133EXU	ChIP-seq	KMS-11	bradley-bernstein
ENCFF178TBW	ENCDO551FXN	ChIP-seq	endothelial cell of umbilical vein	bradley-bernstein
ENCFF179EPY	ENCDO451RUA	ChIP-seq	body of pancreas	bradley-bernstein
ENCFF179GVV	ENCDO845WKR	ChIP-seq	prostate gland	richard-myers
ENCFF179KEO	ENCDO000AAE	DNase-seq	MCF-7	john-stamatoyannopoulos
ENCFF179LPC	ENCDO735HIP	total RNA-seq	Daoy	thomas-gingeras
ENCFF179TEP	ENCDO336AAA	ChIP-seq	GM23248	bradley-bernstein
ENCFF179UQW	ENCDO000ABF	ChIP-seq	HEK293	michael-snyder
ENCFF180AFK	ENCDO000AAZ	ChIP-seq	A549	michael-snyder
ENCFF180CLD	ENCDO000ABF	ChIP-seq	HEK293T	michael-snyder
ENCFF180DLN	ENCDO000AAD	ChIP-seq	K562	michael-snyder
[truncated: 6,852 more rows]
